# Supplementary material for: A Whole-Genome Scan Revealed Genomic Features and Selection Footprints of Mengshan Cattle
Source: Genes (Basel). 2024 Aug 23;15(9):1113. doi: 10.3390/genes15091113 (PMC11431585; doi:10.3390/genes15091113)
Supplement: Supplementary file 1 [file genes-15-01113-s001.zip]

Archive with 1 entries (1 files):
- genes-3156405-supplementary.xlsx
