# Supplementary material for: A Whole-Genome Scan Revealed Genomic Features and Selection Footprints of Mengshan Cattle
Source: Genes (Basel). 2024 Aug 23;15(9):1113. doi: 10.3390/genes15091113 (PMC11431585; doi:10.3390/genes15091113)
Supplement: Supplementary file 1 [file genes-15-01113-s001.zip › genes-3156405-supplementary.xlsx]

## Sheet: Table S1
Supplementary Table 1. Summary of sequencing statistics.
Sample ID	BioProject	Accession number	Breed	Total reads	Mapped reads	Mapping_rate	Mean_depth(X)	Sample origin place
MS01	PRJNA1097992	SRR28624258	Mengshan	313489939	313071446	0.9987	16.7222	Linyi City, Shandong Province, China
MS02	PRJNA1097992	SRR28624257	Mengshan	355378274	354636893	0.9979	18.9131	Linyi City, Shandong Province, China
MS03	PRJNA1097992	SRR28624246	Mengshan	275088855	274685476	0.9985	14.6569	Linyi City, Shandong Province, China
MS04	PRJNA1097992	SRR28624235	Mengshan	320243719	319899268	0.9989	17.0812	Linyi City, Shandong Province, China
MS05	PRJNA1097992	SRR28624227	Mengshan	297314382	296920287	0.9987	15.8438	Linyi City, Shandong Province, China
MS06	PRJNA1097992	SRR28624226	Mengshan	305088673	304663218	0.9986	16.2354	Linyi City, Shandong Province, China
MS07	PRJNA1097992	SRR28624225	Mengshan	309413739	308979021	0.9986	16.4537	Linyi City, Shandong Province, China
MS08	PRJNA1097992	SRR28624224	Mengshan	286266350	285706803	0.998	15.2333	Linyi City, Shandong Province, China
MS09	PRJNA1097992	SRR28624223	Mengshan	343319205	342575300	0.9978	18.3105	Linyi City, Shandong Province, China
MS10	PRJNA1097992	SRR28624222	Mengshan	298935594	298503906	0.9986	15.93	Linyi City, Shandong Province, China
MS11	PRJNA1097992	SRR28624256	Mengshan	333335394	332774368	0.9983	17.747	Linyi City, Shandong Province, China
MS12	PRJNA1097992	SRR28624255	Mengshan	300979032	300430133	0.9982	16.0415	Linyi City, Shandong Province, China
MS13	PRJNA1097992	SRR28624254	Mengshan	275822703	275327940	0.9982	14.6197	Linyi City, Shandong Province, China
MS14	PRJNA1097992	SRR28624253	Mengshan	353115411	352567073	0.9984	18.8038	Linyi City, Shandong Province, China
MS15	PRJNA1097992	SRR28624252	Mengshan	322368407	321758504	0.9981	17.1894	Linyi City, Shandong Province, China
MS16	PRJNA1097992	SRR28624251	Mengshan	303100728	301943783	0.9962	16.133	Linyi City, Shandong Province, China
MS17	PRJNA1097992	SRR28624250	Mengshan	310258632	309826266	0.9986	16.5702	Linyi City, Shandong Province, China
MS18	PRJNA1097992	SRR28624249	Mengshan	291455773	290874597	0.998	15.5221	Linyi City, Shandong Province, China
MS19	PRJNA1097992	SRR28624248	Mengshan	289230478	288633788	0.9979	15.3902	Linyi City, Shandong Province, China
MS20	PRJNA1097992	SRR28624247	Mengshan	290184159	289659480	0.9982	15.4562	Linyi City, Shandong Province, China
MS21	PRJNA1097992	SRR28624245	Mengshan	301328645	300730373	0.998	16.0498	Linyi City, Shandong Province, China
MS22	PRJNA1097992	SRR28624244	Mengshan	340227967	339721601	0.9985	18.1179	Linyi City, Shandong Province, China
MS23	PRJNA1097992	SRR28624243	Mengshan	290571129	290134953	0.9985	15.3843	Linyi City, Shandong Province, China
MS24	PRJNA1097992	SRR28624242	Mengshan	318082695	317645338	0.9986	16.9284	Linyi City, Shandong Province, China
MS25	PRJNA1097992	SRR28624241	Mengshan	343268862	342789833	0.9986	18.2575	Linyi City, Shandong Province, China
MS26	PRJNA1097992	SRR28624240	Mengshan	314178426	313589868	0.9981	16.6869	Linyi City, Shandong Province, China
MS27	PRJNA1097992	SRR28624239	Mengshan	286938421	286449270	0.9983	15.2299	Linyi City, Shandong Province, China
MS28	PRJNA1097992	SRR28624238	Mengshan	309070991	308572081	0.9984	16.3947	Linyi City, Shandong Province, China
MS29	PRJNA1097992	SRR28624237	Mengshan	286031875	285484385	0.9981	15.2061	Linyi City, Shandong Province, China
MS30	PRJNA1097992	SRR28624236	Mengshan	329343564	328868459	0.9986	17.4955	Linyi City, Shandong Province, China
MS31	PRJNA1097992	SRR28624234	Mengshan	316836530	316228643	0.9981	16.8296	Linyi City, Shandong Province, China
MS32	PRJNA1097992	SRR28624233	Mengshan	263625134	263273689	0.9987	14.0037	Linyi City, Shandong Province, China
MS33	PRJNA1097992	SRR28624232	Mengshan	338445237	338031924	0.9988	18.0381	Linyi City, Shandong Province, China
MS34	PRJNA1097992	SRR28624231	Mengshan	323288278	322723569	0.9983	17.2038	Linyi City, Shandong Province, China
MS35	PRJNA1097992	SRR28624230	Mengshan	231976303	231555023	0.9982	12.2951	Linyi City, Shandong Province, China
MS36	PRJNA1097992	SRR28624229	Mengshan	241312399	240886821	0.9982	12.8405	Linyi City, Shandong Province, China
MS37	PRJNA1097992	SRR28624228	Mengshan	301917854	301306277	0.998	16.0347	Linyi City, Shandong Province, China

## Sheet: Table S2
Supplementary Table 2. Summary of additional cattle sample information.
Sample ID	BioProject	Accession number	Breed	Group	Mapping_rate	Mean_depth(X)	3X	X_depth	Y_depth	Sample origin place
HN5	PRJNA379859	SRR5507190	Leiqiong	Chinese indicine	0.9915	11.5007	0.9609	5.71681	6.14129	Leizhou, Guangdong,China
HN12	PRJNA379859	SRR5507189	Leiqiong	Chinese indicine	0.9915	11.1222	0.9551	10.3803	0.104143	Leizhou, Guangdong,China
LZ15	PRJNA379859	SRR5507188	Leiqiong	Chinese indicine	0.9935	10.6481	0.9538	9.94831	0.107739	Leizhou, Guangdong,China
JXGF1	PRJNA379859	SRR5507286	Guangfeng	Chinese indicine	0.9975	9.464	0.9469	4.57658	4.7029	Guangfeng, Shangrao, Jiangxi, China
JXGF2	PRJNA379859	SRR5507285	Guangfeng	Chinese indicine	0.9978	10.1448	0.9517	4.98116	4.90978	Guangfeng, Shangrao, Jiangxi, China
JXGF3	PRJNA379859	SRR5507284	Guangfeng	Chinese indicine	0.9971	9.3126	0.937	4.32996	4.07686	Guangfeng, Shangrao, Jiangxi, China
JXGF4	PRJNA379859	SRR5507283	Guangfeng	Chinese indicine	0.9976	11.4533	0.9591	5.54809	5.43311	Guangfeng, Shangrao, Jiangxi, China
JXJA1	PRJNA379859	SRR5507282	Jian	Chinese indicine	0.9976	10.9441	0.9578	5.4778	5.88733	Ji’an, Jiangxi, China
JXJA2	PRJNA379859	SRR5507281	Jian	Chinese indicine	0.9966	9.7093	0.9479	4.79093	4.56907	Ji’an, Jiangxi, China
JXJA3	PRJNA379859	SRR5507280	Jian	Chinese indicine	0.9975	10.5123	0.9541	5.26854	5.25819	Ji’an, Jiangxi, China
JXJA4	PRJNA379859	SRR5507279	Jian	Chinese indicine	0.9976	11.3836	0.959	5.68251	5.30727	Ji’an, Jiangxi, China
JXJJ1	PRJNA379859	SRR5507278	Jingjiang	Chinese indicine	0.9975	10.5897	0.9542	5.00792	5.48717	Yichuan, Jiangxi, China
JXJJ3	PRJNA379859	SRR5507275	Jingjiang	Chinese indicine	0.9971	9.7044	0.9458	4.54151	4.51815	Yichuan, Jiangxi, China
JXJJ4	PRJNA379859	SRR5507274	Jingjiang	Chinese indicine	0.9975	11.3346	0.9575	5.37757	5.31682	Yichuan, Jiangxi, China
WN4	PRJNA379859	SRR6024573,SRR5507199	Wannan	Chinese indicine	0.9788	22.9631	0.9762	11.1156	12.6751	Jixi, Anhui, China
WN8	PRJNA379859	SRR6024574,SRR5507198	Wannan	Chinese indicine	0.989	23.1603	0.9766	11.1836	12.9	Jixi, Anhui, China
WN9	PRJNA379859	SRR5507197	Wannan	Chinese indicine	0.9899	9.6483	0.9492	4.84339	5.48595	Jixi, Anhui, China
WN10	PRJNA379859	SRR5507196	Wannan	Chinese indicine	0.991	10.1569	0.9539	5.14344	5.71057	Jixi, Anhui, China
WN11	PRJNA379859	SRR5507195	Wannan	Chinese indicine	0.9934	11.7816	0.9629	6.00884	6.58643	Jixi, Anhui, China
Sha3b	PRJNA379859	SRR6936540	Sahiwal	Indian indicine	0.9955	20.9563	0.9649	19.1666	0.147943	Sahiwal, Punjab, Pakistan
Thar1	PRJNA379859	SRR6936538	Tharparkar	Indian indicine	0.9923	16.5496	0.9635	15.0329	0.123708	Tharparkar, Sindh, Pakistan
Har03	PRJNA379859	SRR6936539	Hariana	Indian indicine	0.9948	34.7311	0.9692	32.2809	0.259061	Gurgaon, Haryana, India
SRR2016752	PRJNA277147	SRR2016762	Gir	Indian indicine	0.9937	12.749	0.9477	6.94812	7.10585	Nelore, Andhra, India
SRR2016754	PRJNA277147	SRR2016752	Gir	Indian indicine	0.9951	9.7792	0.9243	5.2313	5.38917	Amblash, Gujarat, India
SRR2016762	PRJNA277147	SRR2016754	Nelore	Indian indicine	0.9864	10.0582	0.9289	10.1068	0.122197	Amblash, Gujarat, India
zebu_ypr115	PRJNA422979	SRR6423815,SRR6423816	Indian (unknow)	Indian indicine	0.9957	9.6118	0.7614	3.51145	4.99801	Indian
Brahman05	PRJNA324822	SRR4002987-3008	Brahman	Indian indicine	0.9953	13.1544	0.9662	6.66874	6.95297	Brahman,West Bengal,India
Brahman06	PRJNA324822	SRR4002969-2986	Brahman	Indian indicine	0.9961	15.3031	0.9703	7.28609	7.81277	Brahman,West Bengal,India
Brahman07	PRJNA324822	SRR4002956-2968	Brahman	Indian indicine	0.9963	13.2469	0.9641	6.4026	6.92176	Brahman,West Bengal,India
Brahman08	PRJNA324822	SRR4002953-2955,SRR4003443-3451	Brahman	Indian indicine	0.9973	14.1265	0.9579	5.5494	6.18592	Brahman,West Bengal,India
CA279	PRJNA658727	SRR12578341	Thawalam	Indian indicine	0.9791	11.25	0.956	9.64728	0.0795222	Sri Lanka, South Asia
CA282	PRJNA658727	SRR12578340	Thawalam	Indian indicine	0.9385	8.26	0.9131	3.69012	4.9567	Sri Lanka, South Asia
CA285	PRJNA658727	SRR12578339	Thawalam	Indian indicine	0.9261	8.29	0.9177	3.76229	4.72706	Sri Lanka, South Asia
CA288	PRJNA658727	SRR12578336	Thawalam	Indian indicine	0.9641	11.11	0.9502	4.68556	5.04229	Sri Lanka, South Asia
BH1	PRJNA781398	SRR5507227	Bohai Black	Bohai Black	0.9981	9.5228	0.9506	4.72796	5.23667	Shandong, China
BH2	PRJNA781398	SRR5507226	Bohai Black	Bohai Black	0.998	9.6852	0.9206	4.06541	5.07697	Shandong, China
BH4	PRJNA781398	SRR5507225	Bohai Black	Bohai Black	0.9978	10.8428	0.9651	5.39367	6.3957	Shandong, China
BH5	PRJNA781398	SRR5507224	Bohai Black	Bohai Black	0.9982	10.5308	0.9621	5.06225	6.10933	Shandong, China
BH8	PRJNA781398	SRR5507223	Bohai Black	Bohai Black	0.8737	9.48	0.9523	8.60188	0.101191	Shandong, China
BH48	PRJNA781398	SRR17009352	Bohai Black	Bohai Black	0.9977	9.8309	0.9529	4.99898	5.63406	Shandong, China
BH49	PRJNA781398	SRR17009351	Bohai Black	Bohai Black	0.8737	10.1628	0.9523	8.60188	0.101191	Shandong, China
BH50	PRJNA781398	SRR17009350	Bohai Black	Bohai Black	0.9983	10.3177	0.9471	4.67785	5.45986	Shandong, China
BH51	PRJNA781398	SRR17009349	Bohai Black	Bohai Black	0.9964	10.6619	0.9522	4.80776	4.968	Shandong, China
BH52	PRJNA781398	SRR17009348	Bohai Black	Bohai Black	0.9969	10.3883	0.9484	4.6591	5.35201	Shandong, China
A83	PRJNA379859	SRR5507273	Yanbian	East Asian taurine	0.9966	10.1251	0.9559	9.26959	0.157352	Jilin, China, Northeast Asia
YB1	PRJNA565271	SRR10112122	Yanbian	East Asian taurine	0.9978	10.8042	0.9568	10.1131	0.0816267	Jilin, China, Northeast Asia
YB2	PRJNA565271	SRR10112121	Yanbian	East Asian taurine	0.9973	10.5934	0.951	10.0249	0.0785005	Jilin, China, Northeast Asia
YB3	PRJNA565271	SRR10112120	Yanbian	East Asian taurine	0.9979	10.8045	0.9553	10.5039	0.0797496	Jilin, China, Northeast Asia
YB4	PRJNA565271	SRR10112119	Yanbian	East Asian taurine	0.9979	10.8892	0.955	10.3678	0.0761752	Jilin, China, Northeast Asia
YB5	PRJNA565271	SRR10112118	Yanbian	East Asian taurine	0.9982	10.9128	0.9594	10.2091	0.0902571	Jilin, China, Northeast Asia
YB6	PRJNA565271	SRR10112117	Yanbian	East Asian taurine	0.9971	10.7612	0.9462	4.9986	8.54209	Jilin, China, Northeast Asia
SRR6234774	PRJNA396672	SRR6234774	Yanbian	East Asian taurine	0.9982	11.0142	0.9616	5.75458	5.82247	Jilin, China, Northeast Asia
SRR6234775	PRJNA396672	SRR6234775	Yanbian	East Asian taurine	0.9981	11.2418	0.9644	5.87319	6.82465	Jilin, China, Northeast Asia
SRR934395	PRJNA210523	SRR934395	Hanwoo	East Asian taurine	0.9972	9.6278	0.9458	8.62536	0.0966397	Chuncheon, Kangwon-do, Korea
SRR934397	PRJNA210523	SRR934397	Hanwoo	East Asian taurine	0.9977	8.3728	0.9283	7.61816	0.081541	Chuncheon, Kangwon-do, Korea
SRR934398	PRJNA210523	SRR934398	Hanwoo	East Asian taurine	0.9963	10.1025	0.9556	10.4854	0.309378	Chuncheon, Kangwon-do, Korea
SRR934400	PRJNA210523	SRR934400	Hanwoo	East Asian taurine	0.9979	12.0924	0.9538	11.7781	0.106427	Chuncheon, Kangwon-do, Korea
SRR934401	PRJNA210523	SRR934401	Hanwoo	East Asian taurine	0.9979	13.3862	0.9616	12.7538	0.106696	Chuncheon, Kangwon-do, Korea
SRR934415	PRJNA210519	SRR934415	Hanwoo	East Asian taurine	0.9985	12.992	0.9656	6.76392	6.55183	Chuncheon, Kangwon-do, Korea
SRR934417	PRJNA210519	SRR934417	Hanwoo	East Asian taurine	0.9982	12.7709	0.9635	6.73874	6.40144	Chuncheon, Kangwon-do, Korea
SRR934418	PRJNA210519	SRR934418	Hanwoo	East Asian taurine	0.9981	13.2806	0.9684	6.8227	7.00899	Chuncheon, Kangwon-do, Korea
SRR934419	PRJNA210519	SRR934419	Hanwoo	East Asian taurine	0.9982	12.5668	0.9673	6.42339	6.63621	Chuncheon, Kangwon-do, Korea
SRR934432	PRJNA210519	SRR934432	Hanwoo	East Asian taurine	0.9984	13.5425	0.9714	6.67291	7.19995	Chuncheon, Kangwon-do, Korea
SRR934433	PRJNA210519	SRR934433	Hanwoo	East Asian taurine	0.9911	12.2428	0.9645	6.36897	6.33062	Chuncheon, Kangwon-do, Korea
SRR934434	PRJNA210519	SRR934434	Hanwoo	East Asian taurine	0.9986	12.5103	0.966	6.35786	6.4903	Chuncheon, Kangwon-do, Korea
SRR934435	PRJNA210519	SRR934435	Hanwoo	East Asian taurine	0.998	11.4713	0.9626	5.77911	6.03937	Chuncheon, Kangwon-do, Korea
SRR1525619	PRJNA256210	SRR1525619	Simmental	Eurasian taurine	0.9918	11.0807	0.9612	5.00911	5.96457	Geneve, Switzerland
SRR1525621	PRJNA256210	SRR1525621	Simmental	Eurasian taurine	0.9906	11.1448	0.967	5.47217	6.60223	Geneve, Switzerland
SRR1525700	PRJNA256210	SRR1525700	Simmental	Eurasian taurine	0.9926	12.5916	0.9705	6.48137	7.5948	Geneve, Switzerland
SRR1525701	PRJNA256210	SRR1525701	Simmental	Eurasian taurine	0.9902	12.4156	0.9724	6.24268	7.79874	Geneve, Switzerland
SRR1525702	PRJNA256210	SRR1525702	Simmental	Eurasian taurine	0.9935	13.5684	0.9738	6.67891	8.04357	Geneve, Switzerland
SRR1525703	PRJNA256210	SRR1525703	Simmental	Eurasian taurine	0.9427	15.1731	0.9779	7.46185	9.05736	Geneve, Switzerland
SRR1525705	PRJNA256210	SRR1525705	Simmental	Eurasian taurine	0.9893	13.682	0.9751	6.72298	8.02563	Geneve, Switzerland
SRR1346376	PRJNA176557	SRR1346376	Angus	European taurine	0.9938	12.663	0.9715	6.36891	6.28768	Aberdeenshire, Scotland, UK
SRR1348580	PRJNA176557	SRR1348580	Angus	European taurine	0.9919	11.7672	0.9694	6.06354	5.69824	Aberdeenshire, Scotland, UK
SRR1348581	PRJNA176557	SRR1348581	Angus	European taurine	0.9917	11.1201	0.9672	5.59879	5.70226	Aberdeenshire, Scotland, UK
SRR1355237	PRJNA176557	SRR1355237	Angus	European taurine	0.9954	13.7841	0.9762	7.00071	6.89856	Aberdeenshire, Scotland, UK
SRR1365129	PRJNA176557	SRR1365129	Angus	European taurine	0.9903	15.5042	0.9783	7.92549	7.94231	Aberdeenshire, Scotland, UK
SRR1365144	PRJNA176557	SRR1365144	Angus	European taurine	0.993	16.2735	0.9785	7.98998	7.55997	Aberdeenshire, Scotland, UK
SRR1425124	PRJNA176557	SRR1425124	Angus	European taurine	0.9942	16.442	0.9795	8.36089	8.44806	Aberdeenshire, Scotland, UK
SRR1425145	PRJNA176557	SRR1425145	Angus	European taurine	0.9931	13.1501	0.9744	6.60061	6.74658	Aberdeenshire, Scotland, UK
SRR1425146	PRJNA176557	SRR1425146	Angus	European taurine	0.9643	11.6078	0.9684	5.96327	5.97508	Aberdeenshire, Scotland, UK

## Sheet: Table S3
Supplementary Table 3. Functional annotation of the SNPs and InDels of Mengshan cattle by SnpEff.
SNP categories	Count	Percent
3 prime UTR variant	1234998	0.00848545
5 prime UTR premature start codon gain variant	54610	0.00037522
5 prime UTR variant	314888	0.00216354
downstream gene variant	7822149	0.0537446
initiator codon variant	84	5.8e-07
intergenic region	31044794	0.213303
intragenic variant	639	4.39e-06
intron variant	95034845	0.652968
missense variant	603598	0.00414722
non coding transcript exon variant	531970	0.00365507
splice acceptor variant	2522	1.733e-05
splice donor variant	3224	2.215e-05
splice region variant	195197	0.00134116
start lost	824	5.66e-06
stop gained	4553	3.128e-05
stop lost	486	3.34e-06
stop retained variant	542	3.72e-06
synonymous variant	1214832	0.0083469
upstream gene variant	7478213	0.0513815
InDel categories	Count	Percent
3 prime UTR variant	187194	0.0106447			InDel	Count	Percent
5 prime UTR truncation	2	1.1e-07			UTR variant	223645	1.2718
5 prime UTR variant	36451	0.00207276			intergenic region	3687048	0.209662
bidirectional gene fusion	79	4.49e-06			intron variant	11531115	0.65571
conservative inframe deletion	3444	0.00019584			upstream gene variant	2013383	26.41
conservative inframe insertion	2772	0.00015763
disruptive inframe deletion	6685	0.00038014
disruptive inframe insertion	3128	0.00017787
downstream gene variant	1056934	0.0601019
exon loss variant	2	1.1e-07
frameshift variant	28777	0.00163639
gene fusion	26	1.48e-06
intergenic region	3687048	0.209662
intragenic variant	79	4.49e-06
intron variant	11531115	0.65571
non coding transcript exon variant	55755	0.00317047
non coding transcript variant	584	3.321e-05
splice acceptor variant	1744	9.917e-05
splice donor variant	1653	9.4e-05
splice region variant	24965	0.00141962
start lost	146	8.3e-06
stop gained	488	2.775e-05
stop lost	178	1.012e-05
upstream gene variant	956449	0.0543879

## Sheet: Table S4
Supplementary Table 4. A summary of genes from CLR in Mengshan cattle.
Chrom	Starting position	Ending position	CLR	Gene
1	44400001	44450000	3650.53	CMSS1
1	44400001	44450000	3650.53	FILIP1L
1	44380001	44430000	3650.53	CMSS1
1	44380001	44430000	3650.53	FILIP1L
1	44360001	44410000	3523.87	CMSS1
1	44360001	44410000	3523.87	FILIP1L
1	44340001	44390000	3463.47	CMSS1
1	44340001	44390000	3463.47	FILIP1L
1	44440001	44490000	3333.97	TMEM30C
1	44440001	44490000	3333.97	CMSS1
1	44420001	44470000	3333.97	CMSS1
1	44460001	44510000	3181.04	TMEM30C
1	44460001	44510000	3181.04	CMSS1
1	44500001	44550000	3061.27	TMEM30C
1	44480001	44530000	3061.27	TMEM30C
1	44480001	44530000	3061.27	CMSS1
1	44320001	44370000	3007.28	CMSS1
1	44320001	44370000	3007.28	FILIP1L
1	44200001	44250000	2246.99	CMSS1
1	44200001	44250000	2246.99	FILIP1L
1	44180001	44230000	2246.99	CMSS1
1	44180001	44230000	2246.99	FILIP1L
1	44160001	44210000	2152.68	CMSS1
1	44160001	44210000	2152.68	FILIP1L
1	44240001	44290000	2136.86	CMSS1
1	44240001	44290000	2136.86	FILIP1L
1	44220001	44270000	2136.86	CMSS1
1	44220001	44270000	2136.86	FILIP1L
1	44300001	44350000	2084.89	CMSS1
1	44300001	44350000	2084.89	FILIP1L
1	44260001	44310000	1918.1	CMSS1
1	44260001	44310000	1918.1	FILIP1L
1	44140001	44190000	1896.17	CMSS1
1	44140001	44190000	1896.17	FILIP1L
1	44120001	44170000	1863.16	CMSS1
1	44120001	44170000	1863.16	FILIP1L
1	44580001	44630000	1831.58	NIT2
1	44580001	44630000	1831.58	TBC1D23
1	44560001	44610000	1831.58	TBC1D23
9	45280001	45330000	1496.17	LOC112448052
9	45260001	45310000	1496.17	LOC112448052
9	45260001	45310000	1496.17	HACE1
9	45240001	45290000	1496.17	LOC112448052
9	45240001	45290000	1496.17	HACE1
11	25680001	25730000	1415.83	THADA
11	25660001	25710000	1415.83	LOC107132917
11	25660001	25710000	1415.83	THADA
11	25640001	25690000	1402.07	LOC107132917
11	25640001	25690000	1402.07	THADA
9	45220001	45270000	1401.75	HACE1
9	45200001	45250000	1401.75	HACE1
11	25620001	25670000	1386.12	LOC107132917
11	25620001	25670000	1386.12	THADA
11	25600001	25650000	1366.49	THADA
11	25700001	25750000	1346.76	THADA
1	44100001	44150000	1252.69	CMSS1
1	44100001	44150000	1252.69	FILIP1L
1	44080001	44130000	1252.69	CMSS1
1	44080001	44130000	1252.69	FILIP1L
1	44640001	44690000	1195.04	TOMM70
1	44640001	44690000	1195.04	LNP1
1	44620001	44670000	1195.04	NIT2
1	44620001	44670000	1195.04	TOMM70
1	44600001	44650000	1195.04	NIT2
1	44600001	44650000	1195.04	TOMM70
1	44600001	44650000	1195.04	TBC1D23
17	67760001	67810000	1168.86	TTC28
17	67740001	67790000	1168.86	TTC28
14	57060001	57110000	1127.1	ANGPT1
14	57040001	57090000	1127.1	ANGPT1
14	57020001	57070000	1127.1	ANGPT1
17	67720001	67770000	1093.02	TTC28
17	67700001	67750000	1093.02	TTC28
17	67680001	67730000	1093.02	TTC28
11	25580001	25630000	1092.55	THADA
9	15320001	15370000	1009.14	SENP6
9	15300001	15350000	1009.14	LOC112448206
9	15300001	15350000	1009.14	SENP6
9	15280001	15330000	1009.14	LOC112448206
9	15280001	15330000	1009.14	SENP6
17	67640001	67690000	961.244	TTC28
17	67620001	67670000	961.244	TTC28
11	25820001	25870000	934.937	THADA
11	25800001	25850000	934.937	THADA
1	44060001	44110000	909.048	CMSS1
1	44060001	44110000	909.048	COL8A1
9	15260001	15310000	906.195	LOC112448206
9	15260001	15310000	906.195	SENP6
2	133180001	133230000	856.909	CAPZB
2	133160001	133210000	856.909	CAPZB
29	25120001	25170000	817.99	LOC107131960
29	25120001	25170000	817.99	NAV2
29	25100001	25150000	817.99	LOC107131960
29	25100001	25150000	817.99	NAV2
29	25080001	25130000	817.99	NAV2
14	57000001	57050000	809.723	ANGPT1
14	56980001	57030000	809.723	ANGPT1
11	25560001	25610000	786.903	THADA
17	67580001	67630000	774.549	TTC28
17	67560001	67610000	774.549	TTC28
17	67540001	67590000	774.549	TTC28
18	45500001	45550000	772.445	ZNF181
18	45500001	45550000	772.445	ZNF599
18	45480001	45530000	772.445	LOC104972409
18	45480001	45530000	772.445	ZNF181
18	45480001	45530000	772.445	ZNF599
18	45460001	45510000	772.445	LOC104972409
11	25840001	25890000	769.103	THADA
11	25840001	25890000	769.103	PLEKHH2
9	15340001	15390000	759.797	SENP6
6	103000001	103050000	756.994	JAKMIP1
6	102980001	103030000	756.994	LOC100298890
6	102980001	103030000	756.994	JAKMIP1
6	102960001	103010000	756.994	LOC100298890
9	50220001	50270000	750.606	LOC112448197
9	50220001	50270000	750.606	CCNC
9	50220001	50270000	750.606	TSTD3
9	50200001	50250000	750.606	LOC112448197
9	50200001	50250000	750.606	CCNC
9	50200001	50250000	750.606	PRDM13
9	50180001	50230000	750.606	PRDM13
6	103040001	103090000	730.545	JAKMIP1
6	103020001	103070000	730.545	JAKMIP1
9	15240001	15290000	727.248	SENP6
9	15220001	15270000	727.248	SENP6
17	44640001	44690000	710.004	FBRSL1
17	44620001	44670000	710.004	FBRSL1
17	44600001	44650000	710.004	LRCOL1
17	44600001	44650000	710.004	FBRSL1
17	67400001	67450000	688.362	LOC101903015
17	67400001	67450000	688.362	TTC28
17	67380001	67430000	688.362	LOC101903015
17	67380001	67430000	688.362	TTC28
17	67420001	67470000	679.704	TTC28
29	25060001	25110000	671.842	NAV2
28	14020001	14070000	663.667	BICC1
28	14000001	14050000	663.667	BICC1
28	13980001	14030000	663.667	BICC1
11	25540001	25590000	653.701	THADA
1	44680001	44730000	651.74	TOMM70
1	44680001	44730000	651.74	LNP1
1	44660001	44710000	651.74	TOMM70
1	44660001	44710000	651.74	LNP1
6	97780001	97830000	607.677	MIR2447
6	97780001	97830000	607.677	LOC112447113
6	97780001	97830000	607.677	LIN54
6	97760001	97810000	607.677	LIN54
6	97740001	97790000	603.717	THAP9
6	97740001	97790000	603.717	LIN54
9	73440001	73490000	600.269	AHI1
9	73420001	73470000	600.269	AHI1
9	73400001	73450000	600.269	AHI1
24	500001	550000	592.618	RBFA
24	500001	550000	592.618	TXNL4A
24	500001	550000	592.618	HSBP1L1
24	500001	550000	592.618	LOC515578
24	480001	530000	592.618	RBFA
24	480001	530000	592.618	LOC515578
17	67440001	67490000	556.441	TTC28
24	520001	570000	555.704	TXNL4A
24	520001	570000	555.704	HSBP1L1
24	520001	570000	555.704	PQLC1
24	520001	570000	555.704	LOC515578
17	44660001	44710000	536.912	FBRSL1
7	39100001	39150000	533.544	TMED9
7	39100001	39150000	533.544	B4GALT7
7	39100001	39150000	533.544	LOC107132625
7	39080001	39130000	533.544	LOC509184
7	39080001	39130000	533.544	TMED9
7	39080001	39130000	533.544	B4GALT7
5	19380001	19430000	528.239	LOC101906971
5	19380001	19430000	528.239	LOC112446834
5	19380001	19430000	528.239	POC1B
5	19380001	19430000	528.239	GALNT4
5	19360001	19410000	528.239	LOC101906971
5	19360001	19410000	528.239	POC1B
5	19360001	19410000	528.239	GALNT4
17	44580001	44630000	512.617	P2RX2
17	44580001	44630000	512.617	LRCOL1
17	44580001	44630000	512.617	POLE
17	44580001	44630000	512.617	FBRSL1
22	4240001	4290000	511.614	RBMS3
22	4220001	4270000	511.614	RBMS3
21	32140001	32190000	506.821	PSTPIP1
21	32140001	32190000	506.821	TSPAN3
21	32120001	32170000	506.821	PSTPIP1
9	15360001	15410000	502.03	SENP6
9	15360001	15410000	502.03	MYO6
28	13960001	14010000	495.546	BICC1
28	13940001	13990000	495.546	BICC1
26	6880001	6930000	489.813	PRKG1
26	6860001	6910000	489.813	PRKG1
6	102900001	102950000	482.344	WFS1
6	102880001	102930000	482.344	WFS1
6	102880001	102930000	482.344	PPP2R2C
9	65660001	65710000	479.508	LOC101907989
9	65640001	65690000	479.508	LOC101907989
9	65620001	65670000	479.508	LOC101907989
11	25860001	25910000	467.085	PLEKHH2
3	29880001	29930000	465.535	MAGI3
3	29860001	29910000	465.535	MAGI3
16	57800001	57850000	462.324	PAPPA2
16	57780001	57830000	462.324	PAPPA2
16	57760001	57810000	462.324	PAPPA2
5	82940001	82990000	461.576	LOC112446733
5	82940001	82990000	461.576	ITPR2
9	73380001	73430000	448.86	AHI1
9	73360001	73410000	448.86	AHI1
16	57880001	57930000	448.496	PAPPA2
16	57860001	57910000	448.496	LOC101902104
16	57860001	57910000	448.496	PAPPA2
5	19400001	19450000	448.194	LOC101906971
5	19400001	19450000	448.194	LOC112446834
5	19400001	19450000	448.194	POC1B
16	40220001	40270000	448.176	LOC112441831
16	40200001	40250000	448.176	LOC112441831
16	40180001	40230000	448.176	LOC112441831
26	6900001	6950000	438.945	PRKG1
12	66260001	66310000	435.839	GPC5
12	66240001	66290000	435.839	GPC5
12	66220001	66270000	435.839	TRNAC-GCA
12	66220001	66270000	435.839	GPC5
9	73340001	73390000	423.758	AHI1
29	25140001	25190000	422.412	LOC107131960
29	25140001	25190000	422.412	NAV2
16	57900001	57950000	422.252	PAPPA2
22	31780001	31830000	421.872	MITF
22	31760001	31810000	421.872	MITF
17	44700001	44750000	411.693	LOC112442000
17	44700001	44750000	411.693	FBRSL1
17	44680001	44730000	411.693	FBRSL1
12	66280001	66330000	408.595	GPC5
5	19340001	19390000	407.009	POC1B
22	5780001	5830000	405.564	LOC112443554
22	5760001	5810000	405.564	LOC112443554
22	21380001	21430000	390.547	BHLHE40
22	21380001	21430000	390.547	LOC101907920
22	21360001	21410000	390.547	BHLHE40
22	21360001	21410000	390.547	LOC101907920
9	73320001	73370000	390.321	AHI1
9	80240001	80290000	386.364	HIVEP2
9	80220001	80270000	386.364	HIVEP2
9	80200001	80250000	386.364	HIVEP2
2	133060001	133110000	380.529	LOC104971374
2	133060001	133110000	380.529	MINOS1
2	133040001	133090000	380.529	LOC104971374
2	133040001	133090000	380.529	LOC535280
2	133040001	133090000	380.529	MINOS1
17	33080001	33130000	378.216	ANKRD50
16	40280001	40330000	376.993	LOC112441831
16	40260001	40310000	376.993	TRNAC-ACA
16	40260001	40310000	376.993	LOC112441831
16	40240001	40290000	376.993	TRNAC-ACA
16	40240001	40290000	376.993	LOC112441831
19	48700001	48750000	369.823	CEP95
19	48700001	48750000	369.823	SMURF2
19	48680001	48730000	369.823	DDX5
19	48680001	48730000	369.823	MIR3064
19	48680001	48730000	369.823	CEP95
19	48680001	48730000	369.823	SMURF2
19	48660001	48710000	369.823	DDX5
19	48660001	48710000	369.823	MIR3064
19	48660001	48710000	369.823	POLG2
19	48660001	48710000	369.823	CEP95
8	96720001	96770000	366.218	ZNF462
8	96700001	96750000	366.218	ZNF462
8	96680001	96730000	366.218	ZNF462
16	51420001	51470000	364.631	ISG15
16	51420001	51470000	364.631	LOC112441847
16	51420001	51470000	364.631	LOC526769
16	51420001	51470000	364.631	AGRN
16	51420001	51470000	364.631	LOC104974468
16	51420001	51470000	364.631	LOC101904097
16	51400001	51450000	364.631	RNF223
16	51400001	51450000	364.631	LOC526769
16	51400001	51450000	364.631	AGRN
16	51400001	51450000	364.631	LOC104974468
16	51400001	51450000	364.631	LOC101904097
16	51400001	51450000	364.631	C16H1orf159
16	51380001	51430000	364.631	RNF223
16	51380001	51430000	364.631	LOC526769
16	51380001	51430000	364.631	AGRN
16	51380001	51430000	364.631	C16H1orf159
16	51380001	51430000	364.631	LOC112441846
19	53400001	53450000	363.592	LGALS3BP
19	53400001	53450000	363.592	CANT1
19	53380001	53430000	363.592	LGALS3BP
19	53380001	53430000	363.592	C1QTNF1
19	53380001	53430000	363.592	CANT1
26	39780001	39830000	363.554	BAG3
26	39760001	39810000	363.554	LOC101905098
26	39760001	39810000	363.554	BAG3
26	39740001	39790000	363.554	TRNAG-CCC
26	39740001	39790000	363.554	LOC101905098
26	39740001	39790000	363.554	BAG3
18	14360001	14410000	362.434	ANKRD11
18	14340001	14390000	362.434	LOC112442272
18	14340001	14390000	362.434	LOC112442273
18	14340001	14390000	362.434	ANKRD11
7	820001	870000	356.996	GFPT2
21	60720001	60770000	356.783	TUNAR
21	60700001	60750000	356.783	TUNAR
9	65460001	65510000	350.656	CYB5R4
9	65440001	65490000	350.656	CYB5R4
9	65420001	65470000	350.656	CYB5R4
18	64860001	64910000	350.616	LOC112442459
18	64860001	64910000	350.616	VN1R1
18	64860001	64910000	350.616	LOC540014
18	64840001	64890000	350.616	LOC112442476
18	64840001	64890000	350.616	LOC100141128
18	64840001	64890000	350.616	LOC112442459
18	64840001	64890000	350.616	LOC540014
5	19320001	19370000	349.317	POC1B
5	19300001	19350000	349.317	LOC112446852
5	19300001	19350000	349.317	POC1B
19	53360001	53410000	348.518	C1QTNF1
19	53360001	53410000	348.518	CANT1
11	99760001	99810000	346.168	LOC112448841
18	14320001	14370000	346.019	LOC112442272
18	14320001	14370000	346.019	LOC112442273
18	14320001	14370000	346.019	ANKRD11
4	97160001	97210000	345.808	EXOC4
4	97140001	97190000	345.808	EXOC4
4	97120001	97170000	345.808	EXOC4
11	20680001	20730000	345.082	ATL2
11	20660001	20710000	345.082	ATL2
19	36720001	36770000	343.085	LOC112442774
19	36700001	36750000	343.085	LOC112442774
19	36680001	36730000	343.085	LOC100196902
19	36680001	36730000	343.085	DLX4
7	31920001	31970000	340.145	LOC101907246
7	31900001	31950000	340.145	LOC101907246
7	31880001	31930000	340.145	LOC101907246
11	39060001	39110000	339.403	CCDC85A
14	60780001	60830000	338.824	RIMS2
14	60760001	60810000	338.824	RIMS2
6	97720001	97770000	338.12	LOC100847947
6	97720001	97770000	338.12	THAP9
6	97720001	97770000	338.12	LIN54
18	14300001	14350000	337.682	LOC112442272
18	14300001	14350000	337.682	LOC112442273
18	14300001	14350000	337.682	ANKRD11
9	80300001	80350000	337.297	HIVEP2
9	80280001	80330000	337.297	HIVEP2
23	43440001	43490000	336.465	PHACTR1
23	43420001	43470000	336.465	PHACTR1
23	43400001	43450000	336.465	PHACTR1
5	94760001	94810000	336.303	RERG
5	94740001	94790000	336.303	RERG
5	94720001	94770000	336.303	RERG
7	31860001	31910000	331.019	LOC101907246
8	41260001	41310000	330.393	RFX3
8	41240001	41290000	330.393	RFX3
11	99780001	99830000	327.934	LOC112448841
11	99780001	99830000	327.934	LOC101904867
11	39040001	39090000	318.721	CCDC85A
26	39820001	39870000	318.034	INPP5F
25	3440001	3490000	316.712	TFAP4
25	3440001	3490000	316.712	LOC104970145
25	3440001	3490000	316.712	GLIS2
25	3420001	3470000	316.712	TFAP4
25	3420001	3470000	316.712	LOC104970145
25	3420001	3470000	316.712	SRL
25	3400001	3450000	316.712	TFAP4
25	3400001	3450000	316.712	SRL
7	47540001	47590000	315.156	SMAD5
7	47520001	47570000	315.156	SMAD5
7	47500001	47550000	315.156	LOC518124
7	47500001	47550000	315.156	TGFBI
9	15200001	15250000	311.401	SENP6
14	81020001	81070000	310.213	MIR2285N-6
14	81020001	81070000	310.213	ENPP2
14	81000001	81050000	310.213	MIR2285N-6
14	81000001	81050000	310.213	ENPP2
16	57940001	57990000	309.009	PAPPA2
16	57920001	57970000	309.009	PAPPA2
1	85400001	85450000	307.446	LOC104970940
11	20720001	20770000	306.451	ATL2
11	20700001	20750000	306.451	ATL2
18	49000001	49050000	305.216	LOC104972805
18	49000001	49050000	305.216	TRNAG-CCC
18	49000001	49050000	305.216	GMFG
18	49000001	49050000	305.216	LRFN1
18	48980001	49030000	305.216	LOC104972805
18	48980001	49030000	305.216	TRNAG-CCC
18	48980001	49030000	305.216	LRFN1
18	48960001	49010000	305.216	LOC101902125
18	48960001	49010000	305.216	IFNL3
18	48960001	49010000	305.216	LOC104972805
17	33100001	33150000	300.712	ANKRD50
19	48640001	48690000	298.463	DDX5
19	48640001	48690000	298.463	MIR3064
19	48640001	48690000	298.463	POLG2
19	48640001	48690000	298.463	CEP95
19	48640001	48690000	298.463	MILR1
18	14640001	14690000	297.725	LOC112442275
18	14640001	14690000	297.725	FANCA
18	14640001	14690000	297.725	SPIRE2
18	14640001	14690000	297.725	TCF25
18	14620001	14670000	297.725	LOC112442275
18	14620001	14670000	297.725	FANCA
18	14620001	14670000	297.725	SPIRE2
18	14600001	14650000	297.725	ZNF276
18	14600001	14650000	297.725	FANCA
25	3780001	3830000	297.079	LOC112444344
25	3780001	3830000	297.079	NUDT16L1
25	3780001	3830000	297.079	C25H16orf71
25	3780001	3830000	297.079	MGRN1
25	3780001	3830000	297.079	ANKS3
25	3760001	3810000	297.079	LOC112444344
25	3760001	3810000	297.079	NUDT16L1
25	3760001	3810000	297.079	MGRN1
25	3760001	3810000	297.079	ANKS3
14	56940001	56990000	296.611	ANGPT1
8	41280001	41330000	295.571	RFX3
7	47480001	47530000	294.518	LOC518124
7	47480001	47530000	294.518	TGFBI
14	59060001	59110000	290.259	ZFPM2
14	59040001	59090000	290.259	ZFPM2
14	59020001	59070000	290.259	ZFPM2
8	96740001	96790000	288.475	ZNF462
7	840001	890000	286.003	TRNAH-AUG
7	840001	890000	286.003	GFPT2
10	39160001	39210000	285.715	LOC112448560
10	39140001	39190000	285.715	LOC112448560
1	44040001	44090000	285.345	CMSS1
1	44040001	44090000	285.345	COL8A1
8	96660001	96710000	277.724	ZNF462
8	96640001	96690000	277.724	ZNF462
9	73300001	73350000	277.248	AHI1
9	73280001	73330000	277.248	AHI1
22	21500001	21550000	276.108	LOC101907920
22	21500001	21550000	276.108	ITPR1
22	21480001	21530000	276.108	LOC101907920
22	21480001	21530000	276.108	ITPR1
7	47560001	47610000	273.356	SMAD5
18	14380001	14430000	271.288	ANKRD11
5	94820001	94870000	271.047	LOC112446622
5	94800001	94850000	271.047	LOC112446622
6	97700001	97750000	270.626	LOC100847947
6	97700001	97750000	270.626	SEC31A
6	97700001	97750000	270.626	THAP9
5	19280001	19330000	269.938	LOC112446852
5	19280001	19330000	269.938	POC1B
5	84720001	84770000	268.076	KRAS
5	84720001	84770000	268.076	LOC104972526
5	84700001	84750000	268.076	KRAS
9	80120001	80170000	267.866	MIR2284AA-4
25	5520001	5570000	264.842	RBFOX1
25	5500001	5550000	264.842	RBFOX1
25	5480001	5530000	264.842	RBFOX1
10	39180001	39230000	264.215	LOC112448560
1	85380001	85430000	261.484	LOC104970940
16	41040001	41090000	258.647	AADACL4
16	41020001	41070000	258.647	AADACL4
14	60860001	60910000	258.18	RIMS2
14	60840001	60890000	258.18	RIMS2
14	60820001	60870000	258.18	RIMS2
9	15380001	15430000	257.78	MYO6
20	14440001	14490000	252.352	LOC112442991
20	14440001	14490000	252.352	CWC27
20	14420001	14470000	252.352	LOC112442991
20	14420001	14470000	252.352	CWC27
20	14400001	14450000	252.352	LOC112442991
28	9740001	9790000	247.939	RYR2
28	9720001	9770000	247.939	RYR2
28	9700001	9750000	247.939	RYR2
5	19420001	19470000	245.557	LOC112446834
7	39120001	39170000	243.425	TMED9
7	39120001	39170000	243.425	B4GALT7
7	39120001	39170000	243.425	LOC107132625
3	85920001	85970000	242.682	LOC521656
3	85900001	85950000	242.682	LOC521656
6	102920001	102970000	240.46	WFS1
6	102920001	102970000	240.46	LOC100298890
6	68520001	68570000	240.331	RASL11B
6	68520001	68570000	240.331	SCFD2
6	68500001	68550000	240.331	RASL11B
6	68500001	68550000	240.331	SCFD2
1	10660001	10710000	238.616	GABPA
1	10660001	10710000	238.616	ATP5PF
1	10660001	10710000	238.616	JAM2
1	10640001	10690000	238.616	GABPA
22	31820001	31870000	237.708	MITF
22	31800001	31850000	237.708	MITF
9	65680001	65730000	232.264	THEMIS
28	32580001	32630000	228.853	KCNMA1
14	81040001	81090000	225.444	ENPP2
19	53720001	53770000	224.928	PGS1
19	53720001	53770000	224.928	DNAH17
19	53700001	53750000	224.928	DNAH17
23	24740001	24790000	220.73	LOC112443868
23	24720001	24770000	220.73	LOC112443867
23	24720001	24770000	220.73	LOC112443868
23	24700001	24750000	220.73	LOC112443867
23	24700001	24750000	220.73	MCM3
25	5260001	5310000	219.877	RBFOX1
25	5240001	5290000	219.877	RBFOX1
5	83020001	83070000	219.375	ITPR2
5	83000001	83050000	219.375	ITPR2
5	82980001	83030000	219.375	LOC112446733
5	82980001	83030000	219.375	ITPR2
16	57820001	57870000	219.367	LOC101902104
16	57820001	57870000	219.367	PAPPA2
3	9840001	9890000	218.889	SLAMF8
3	9840001	9890000	218.889	FCRL6
3	9820001	9870000	218.889	LOC112446136
3	9820001	9870000	218.889	SLAMF8
3	9820001	9870000	218.889	LOC101903248
3	9820001	9870000	218.889	VSIG8
14	80980001	81030000	218.888	ENPP2
29	25040001	25090000	218.325	NAV2
13	77020001	77070000	218.287	TRNAC-ACA
13	77020001	77070000	218.287	LOC112449387
13	77020001	77070000	218.287	PREX1
13	77000001	77050000	218.287	TRNAC-ACA
13	77000001	77050000	218.287	PREX1
13	76980001	77030000	218.287	TRNAC-ACA
13	76980001	77030000	218.287	PREX1
9	80260001	80310000	217.605	HIVEP2
8	96620001	96670000	214.914	ZNF462
7	75180001	75230000	214.56	MAT2B
7	75160001	75210000	214.56	HMMR
7	75160001	75210000	214.56	MAT2B
17	56900001	56950000	214.051	TAOK3
17	56880001	56930000	214.051	TAOK3
29	24360001	24410000	209.923	SLC6A5
29	24340001	24390000	209.923	SLC6A5
22	21340001	21390000	209.382	LOC104975525
22	21340001	21390000	209.382	LOC101907920
14	64080001	64130000	208.588	SPAG1
14	64080001	64130000	208.588	RNF19A
14	64060001	64110000	208.588	RNF19A
14	64040001	64090000	208.588	LOC104972815
14	64040001	64090000	208.588	RNF19A
6	16220001	16270000	207.687	COL25A1
6	16200001	16250000	207.687	COL25A1
6	16180001	16230000	207.687	COL25A1
9	80320001	80370000	205.997	HIVEP2
4	73200001	73250000	205.802	TRNAC-GCA
4	73200001	73250000	205.802	ZNF804B
4	73180001	73230000	205.802	TRNAC-GCA
4	73180001	73230000	205.802	ZNF804B
4	73160001	73210000	205.802	TRNAC-GCA
4	73160001	73210000	205.802	ZNF804B
14	58060001	58110000	202.978	OXR1
14	58040001	58090000	202.978	OXR1
14	58020001	58070000	202.978	OXR1
25	5460001	5510000	201.522	RBFOX1
1	44700001	44750000	200.9	LNP1
1	6800001	6850000	200.837	BACH1
1	6780001	6830000	200.837	BACH1
11	20640001	20690000	199.929	ATL2
17	44720001	44770000	199.272	LOC112442000
9	91960001	92010000	198.926	NOX3
9	91920001	91970000	198.926	TFB1M
1	28860001	28910000	195.104	TRNAS-GGA
16	57840001	57890000	193.606	LOC101902104
16	57840001	57890000	193.606	PAPPA2
28	26880001	26930000	192.648	ADAMTS14
28	26860001	26910000	192.648	ADAMTS14
7	75200001	75250000	192.202	MAT2B
16	50600001	50650000	192.098	PRKCZ
16	50580001	50630000	192.098	PRKCZ
16	50580001	50630000	192.098	FAAP20
16	50560001	50610000	192.098	SKI
16	50560001	50610000	192.098	PRKCZ
16	50560001	50610000	192.098	FAAP20
10	102440001	102490000	191.609	RPS6KA5
10	102420001	102470000	191.609	TTC7B
10	102400001	102450000	191.609	TTC7B
18	49040001	49090000	187.804	GMFG
18	49040001	49090000	187.804	PAF1
18	49040001	49090000	187.804	SAMD4B
18	49020001	49070000	187.804	GMFG
18	49020001	49070000	187.804	SAMD4B
18	49020001	49070000	187.804	LRFN1
9	45020001	45070000	187.352	LIN28B
9	45000001	45050000	187.352	LIN28B
5	19260001	19310000	186.193	LOC107131351
5	19260001	19310000	186.193	LOC101906850
5	19260001	19310000	186.193	POC1B
5	19240001	19290000	186.193	LOC107131351
5	19240001	19290000	186.193	LOC101906850
3	111780001	111830000	184.476	CSMD2
3	111760001	111810000	184.476	CSMD2
25	2980001	3030000	183.994	MIR2383
25	2980001	3030000	183.994	SLX4
25	2980001	3030000	183.994	DNASE1
25	2980001	3030000	183.994	TRAP1
25	2960001	3010000	183.994	MIR2383
25	2960001	3010000	183.994	SLX4
25	2960001	3010000	183.994	DNASE1
25	2960001	3010000	183.994	TRAP1
25	2940001	2990000	183.994	NLRC3
25	2940001	2990000	183.994	SLX4
25	2940001	2990000	183.994	DNASE1
28	2800001	2850000	183.641	LOC100337323
11	19620001	19670000	183.171	CEBPZOS
11	19620001	19670000	183.171	SULT6B1
11	19620001	19670000	183.171	CEBPZ
11	19620001	19670000	183.171	NDUFAF7
11	19600001	19650000	183.171	LOC107132911
11	19600001	19650000	183.171	CEBPZOS
11	19600001	19650000	183.171	SULT6B1
11	19600001	19650000	183.171	CEBPZ
11	19580001	19630000	183.171	LOC107132911
11	19580001	19630000	183.171	CEBPZOS
11	19580001	19630000	183.171	EIF2AK2
11	19580001	19630000	183.171	LOC112448863
11	19580001	19630000	183.171	SULT6B1
29	24240001	24290000	182.792	NELL1
29	24220001	24270000	182.792	NELL1
29	24200001	24250000	182.792	NELL1
2	133280001	133330000	182.618	CAPZB
2	133260001	133310000	182.618	CAPZB
8	69980001	70030000	182.196	EGR3
8	69980001	70030000	182.196	LOC112447818
8	69980001	70030000	182.196	PEBP4
8	69960001	70010000	182.196	EGR3
8	69960001	70010000	182.196	BIN3
2	130380001	130430000	182.142	LOC112442449
2	130360001	130410000	182.142	LOC112442449
2	130360001	130410000	182.142	ZBTB40
2	130340001	130390000	182.142	LOC112442449
2	130340001	130390000	182.142	ZBTB40
18	45440001	45490000	181.97	LOC104972409
18	45420001	45470000	181.97	LOC104970256
3	111800001	111850000	180.62	CSMD2
8	41300001	41350000	178.229	LOC112447883
8	41300001	41350000	178.229	RFX3
1	93780001	93830000	178.025	NLGN1
1	93760001	93810000	178.025	NLGN1
1	93740001	93790000	178.025	NLGN1
16	57960001	58010000	176.85	PAPPA2
26	50680001	50730000	176.151	ADGRA1
26	50660001	50710000	176.151	KNDC1
26	50660001	50710000	176.151	ADGRA1
19	53740001	53790000	176.138	PGS1
19	53740001	53790000	176.138	DNAH17
11	28780001	28830000	175.68	EPAS1
11	28760001	28810000	175.68	EPAS1
11	28740001	28790000	175.68	EPAS1
14	80760001	80810000	175.582	SNX16
14	80740001	80790000	175.582	LOC107133139
14	80740001	80790000	175.582	SNX16
14	80720001	80770000	175.582	LOC107133139
14	80720001	80770000	175.582	SNX16
3	34120001	34170000	175.195	MYBPHL
3	34120001	34170000	175.195	PSRC1
3	34120001	34170000	175.195	CELSR2
3	34120001	34170000	175.195	SARS
3	34100001	34150000	175.195	MYBPHL
3	34100001	34150000	175.195	PSRC1
3	34100001	34150000	175.195	CELSR2
3	34100001	34150000	175.195	SORT1
28	2980001	3030000	175.032	LOC614741
28	2960001	3010000	175.032	LOC614741
28	2940001	2990000	175.032	LOC112444759
28	2940001	2990000	175.032	LOC614741
18	8720001	8770000	174.672	MPHOSPH6
18	8700001	8750000	174.672	MPHOSPH6
14	80940001	80990000	172.875	LOC112449584
14	80940001	80990000	172.875	ENPP2
14	80920001	80970000	172.875	LOC112449584
14	80920001	80970000	172.875	IMPA1
16	12060001	12110000	172.424	B3GALT2
16	12060001	12110000	172.424	CDC73
16	12040001	12090000	172.424	B3GALT2
16	12040001	12090000	172.424	CDC73
16	12020001	12070000	172.424	B3GALT2
16	12020001	12070000	172.424	CDC73
1	93720001	93770000	169.751	NLGN1
21	30700001	30750000	169.726	CRABP1
21	30680001	30730000	169.726	WDR61
15	27700001	27750000	169.493	TRNAC-ACA
15	27700001	27750000	169.493	SIK3
15	27680001	27730000	169.493	SIK3
14	80960001	81010000	167.776	LOC112449584
14	80960001	81010000	167.776	ENPP2
16	12000001	12050000	167.096	CDC73
14	58080001	58130000	166.588	OXR1
12	17920001	17970000	165.143	MED4
7	860001	910000	164.888	TRNAH-AUG
7	860001	910000	164.888	GFPT2
8	96600001	96650000	163.406	ZNF462
11	71080001	71130000	162.078	PLB1
14	60740001	60790000	161.063	RIMS2
11	99680001	99730000	160.018	LOC112448840
20	41440001	41490000	159.733	GOLPH3
20	41420001	41470000	159.733	TRNAW-CCA
20	41420001	41470000	159.733	GOLPH3
1	41020001	41070000	159.646	EPHA6
1	41000001	41050000	159.646	EPHA6
1	40980001	41030000	159.646	EPHA6
11	99660001	99710000	159.631	LOC112448840
12	85360001	85410000	158.872	LOC112449091
12	85360001	85410000	158.872	LOC112449092
12	85340001	85390000	158.872	LOC112449091
12	85340001	85390000	158.872	LOC112449092
12	85340001	85390000	158.872	ANKRD10
12	85320001	85370000	158.872	ANKRD10
11	71100001	71150000	157.659	PLB1
20	41480001	41530000	157.412	LOC112443007
20	41480001	41530000	157.412	GOLPH3
20	41480001	41530000	157.412	PDZD2
20	41460001	41510000	157.412	GOLPH3
20	41460001	41510000	157.412	PDZD2
24	32580001	32630000	156.729	TTC39C
24	32560001	32610000	156.729	TTC39C
24	32540001	32590000	156.729	CABYR
24	32540001	32590000	156.729	TTC39C
28	32600001	32650000	156.519	KCNMA1
5	119360001	119410000	155.293	IL17REL
5	119360001	119410000	155.293	TTLL8
5	119340001	119390000	155.293	PIM3
5	119340001	119390000	155.293	IL17REL
27	42840001	42890000	154.972	LOC112444615
23	38100001	38150000	154.71	ID4
6	97680001	97730000	154.328	LOC100847947
6	97680001	97730000	154.328	SEC31A
6	97680001	97730000	154.328	THAP9
14	57260001	57310000	154.097	ANGPT1
14	57240001	57290000	154.097	ANGPT1
26	6920001	6970000	154.069	PRKG1
25	3460001	3510000	152.497	LOC104970145
25	3460001	3510000	152.497	GLIS2
25	3460001	3510000	152.497	PAM16
1	118140001	118190000	152.058	LOC101905340
15	1300001	1350000	151.552	IZUMO1R
16	57740001	57790000	151.34	PAPPA2
16	57720001	57770000	151.34	PAPPA2
16	57700001	57750000	151.34	PAPPA2
7	75140001	75190000	150.86	HMMR
7	75140001	75190000	150.86	MAT2B
19	18480001	18530000	150.841	TRNAT-CGU
19	18480001	18530000	150.841	RAB11FIP4
19	18460001	18510000	150.841	MIR365-2
19	18460001	18510000	150.841	MIR2333
19	18460001	18510000	150.841	MIR193A
19	18460001	18510000	150.841	TRNAT-CGU
19	18460001	18510000	150.841	RAB11FIP4
19	18440001	18490000	150.841	LOC112442613
19	18440001	18490000	150.841	MIR365-2
19	18440001	18490000	150.841	MIR2333
19	18440001	18490000	150.841	MIR193A
19	18440001	18490000	150.841	TRNAT-CGU
4	96420001	96470000	150.672	CHCHD3
22	24300001	24350000	148.958	LOC112443518
22	24280001	24330000	148.958	LOC112443518
3	9800001	9850000	148.199	LOC112446136
3	9800001	9850000	148.199	CFAP45
3	9800001	9850000	148.199	LOC101903248
3	9800001	9850000	148.199	VSIG8
26	39840001	39890000	147.982	INPP5F
4	116120001	116170000	147.704	DPP6
4	116100001	116150000	147.704	DPP6
4	116080001	116130000	147.561	DPP6
1	6760001	6810000	147.13	LOC112448281
7	94640001	94690000	146.688	FAM81B
2	7740001	7790000	146.22	LOC112443685
3	111740001	111790000	146.005	CSMD2
14	60600001	60650000	145.921	RIMS2
14	60580001	60630000	145.921	RIMS2
14	60560001	60610000	145.921	RIMS2
24	60700001	60750000	145.895	TNFRSF11A
24	60700001	60750000	145.895	KIAA1468
24	60680001	60730000	145.895	KIAA1468
11	28800001	28850000	145.104	EPAS1
26	50700001	50750000	144.329	ADGRA1
3	34140001	34190000	144.295	CELSR2
3	34140001	34190000	144.295	SARS
28	9200001	9250000	142.599	HEATR1
28	9180001	9230000	142.599	LGALS8
19	48840001	48890000	141.738	LOC112442687
19	48820001	48870000	141.738	LOC112442687
21	47080001	47130000	140.206	SLC25A21
21	47060001	47110000	140.206	SLC25A21
21	47040001	47090000	140.206	SLC25A21
1	133340001	133390000	140.059	PPP2R3A
1	133320001	133370000	140.059	PPP2R3A
1	133300001	133350000	140.059	PPP2R3A
25	5220001	5270000	139.977	RBFOX1
25	5200001	5250000	139.977	RBFOX1
3	9860001	9910000	139.579	SLAMF8
3	9860001	9910000	139.579	FCRL6
5	40660001	40710000	139.042	LRRK2
5	40640001	40690000	139.042	LRRK2
22	4200001	4250000	138.958	RBMS3
22	4180001	4230000	138.958	RBMS3
22	4160001	4210000	138.958	RBMS3
17	67360001	67410000	138.699	LOC101903015
17	67360001	67410000	138.699	TTC28
17	67340001	67390000	138.699	LOC101903015
17	67320001	67370000	138.699	PITPNB
17	67320001	67370000	138.699	LOC101903015
14	81800001	81850000	138.291	MTBP
14	81780001	81830000	138.291	MRPL13
14	81780001	81830000	138.291	MTBP
14	81760001	81810000	138.291	MRPL13
14	81760001	81810000	138.291	MTBP
14	13880001	13930000	135.21	FAM84B
22	24260001	24310000	134.677	CNTN4
2	133020001	133070000	133.923	HTR6
2	133020001	133070000	133.923	TMCO4
2	133020001	133070000	133.923	LOC535280
9	97160001	97210000	133.478	PRKN
9	97140001	97190000	133.478	PRKN
21	30720001	30770000	131.768	CRABP1
8	84180001	84230000	130.498	IPPK
8	84180001	84230000	130.498	CENPP
8	84160001	84210000	130.498	IPPK
8	84160001	84210000	130.498	CENPP
26	39900001	39950000	130.466	INPP5F
26	39900001	39950000	130.466	MCMBP
26	39880001	39930000	130.466	INPP5F
18	43340001	43390000	130.28	CEP89
18	43320001	43370000	130.28	CEP89
18	43300001	43350000	130.28	CEP89
4	73260001	73310000	130.058	ZNF804B
4	73240001	73290000	130.058	ZNF804B
4	73220001	73270000	130.058	ZNF804B
9	70060001	70110000	129.69	LOC101904601
9	70040001	70090000	129.69	LOC101904601
8	104020001	104070000	129.22	LOC112447847
8	104000001	104050000	129.22	LOC112447847
8	103980001	104030000	129.22	LOC112447847
8	103980001	104030000	129.22	TNFSF15
28	26940001	26990000	128.26	LOC104976195
28	26940001	26990000	128.26	TBATA
28	26940001	26990000	128.26	SGPL1
28	26920001	26970000	128.26	LOC104976195
28	26920001	26970000	128.26	TBATA
28	26920001	26970000	128.26	ADAMTS14
28	26900001	26950000	128.26	LOC104976195
28	26900001	26950000	128.26	TBATA
28	26900001	26950000	128.26	ADAMTS14
5	119380001	119430000	126.866	IL17REL
5	119380001	119430000	126.866	TTLL8
4	116360001	116410000	126.528	DPP6
4	116340001	116390000	126.528	DPP6
18	43280001	43330000	124.55	SLC7A9
18	43280001	43330000	124.55	CEP89
21	29580001	29630000	124.411	CHRNA7
21	29560001	29610000	124.411	LOC112443367
21	29560001	29610000	124.411	CHRNA7
21	2940001	2990000	124.329	ATP10A
21	2920001	2970000	124.329	LOC112443372
21	2920001	2970000	124.329	ATP10A
13	46780001	46830000	123.954	LOC112449447
13	46780001	46830000	123.954	DIP2C
13	46760001	46810000	123.954	DIP2C
13	46740001	46790000	123.954	LOC112449426
13	46740001	46790000	123.954	DIP2C
17	62060001	62110000	123.776	NAA25
17	62040001	62090000	123.776	TRAFD1
17	62040001	62090000	123.776	NAA25
17	62020001	62070000	123.776	TRAFD1
17	62020001	62070000	123.776	NAA25
17	62020001	62070000	123.776	HECTD4
18	49060001	49110000	123.164	PAF1
18	49060001	49110000	123.164	MED29
18	49060001	49110000	123.164	TRNAI-UAU
18	49060001	49110000	123.164	PLEKHG2
18	49060001	49110000	123.164	SAMD4B
18	49060001	49110000	123.164	ZFP36
22	4280001	4330000	122.486	RBMS3
22	4260001	4310000	122.486	RBMS3

## Sheet: Table S5
Supplementary Table 5. A summary of genes from CLR in European taurine cattle.
Chrom	Starting position	Ending position	CLR	Gene
1	66980001	67030000	1152.1	DTX3L
1	66980001	67030000	1152.1	PARP14
1	66980001	67030000	1152.1	PARP9
1	66960001	67010000	1152.1	LOC112447308
1	66960001	67010000	1152.1	DTX3L
1	66960001	67010000	1152.1	PARP9
1	66940001	66990000	1134.86	KPNA1
1	66940001	66990000	1134.86	LOC112447308
1	66940001	66990000	1134.86	DTX3L
1	66940001	66990000	1134.86	PARP9
1	66900001	66950000	1091.14	LOC112448371
1	66900001	66950000	1091.14	KPNA1
1	66900001	66950000	1091.14	LOC112447308
1	66880001	66930000	1091.14	LOC112448371
1	66880001	66930000	1091.14	KPNA1
1	67000001	67050000	1040.1	PARP14
1	67020001	67070000	875.48	PARP14
1	67020001	67070000	875.48	HSPBAP1
7	51880001	51930000	828.739	LOC100847114
7	51880001	51930000	828.739	PCDHA3
7	51880001	51930000	828.739	LOC112447439
7	51880001	51930000	828.739	LOC100847156
7	51880001	51930000	828.739	PCDHA13
7	51880001	51930000	828.739	LOC104968501
7	51860001	51910000	828.739	LOC100847114
7	51860001	51910000	828.739	PCDHA3
7	51860001	51910000	828.739	PCDHA13
7	51860001	51910000	828.739	LOC104968501
7	51840001	51890000	828.739	LOC100847114
22	17220001	17270000	808.539	THUMPD3
22	17200001	17250000	808.539	THUMPD3
22	17200001	17250000	808.539	SETD5
2	93140001	93190000	776.469	PARD3B
2	93120001	93170000	776.469	PARD3B
17	600001	650000	776.397	CPE
17	580001	630000	776.397	CPE
17	560001	610000	776.397	CPE
7	51820001	51870000	773.49	ZMAT2
7	51820001	51870000	773.49	HARS2
23	21680001	21730000	763.87	OR5M10
23	21680001	21730000	763.87	LOC100138976
23	21660001	21710000	763.87	OR5M10
23	21660001	21710000	763.87	LOC100138976
1	56080001	56130000	755.261	NECTIN3
1	56060001	56110000	755.261	NECTIN3
1	56040001	56090000	755.261	NECTIN3
8	25140001	25190000	749.78	LOC112447916
8	25140001	25190000	749.78	RRAGA
8	25140001	25190000	749.78	HAUS6
8	25120001	25170000	749.78	PLIN2
8	25120001	25170000	749.78	HAUS6
8	25100001	25150000	749.78	PLIN2
8	25100001	25150000	749.78	HAUS6
1	56020001	56070000	743.569	NECTIN3
3	13340001	13390000	731.714	LOC101906176
3	13320001	13370000	731.714	LOC101906176
7	51800001	51850000	729.54	WDR55
7	51800001	51850000	729.54	DND1
7	51800001	51850000	729.54	ZMAT2
7	51800001	51850000	729.54	HARS
7	51800001	51850000	729.54	HARS2
23	21600001	21650000	727.395	OR9G1
23	21580001	21630000	704.552	OR9G1
7	51900001	51950000	684.172	PCDHA3
7	51900001	51950000	684.172	LOC112447439
7	51900001	51950000	684.172	LOC100847156
7	51900001	51950000	684.172	PCDHA13
7	51900001	51950000	684.172	LOC104968501
8	25160001	25210000	673.415	LOC112447916
8	25160001	25210000	673.415	RRAGA
8	25160001	25210000	673.415	SAXO1
8	25160001	25210000	673.415	HAUS6
1	56100001	56150000	670.471	NECTIN3
14	11380001	11430000	658.048	LOC101906454
14	11360001	11410000	658.048	LOC101906454
11	56700001	56750000	646.34	REG3A
11	56680001	56730000	646.34	REG3A
23	21700001	21750000	646.223	LOC100138976
1	56120001	56170000	640.074	NECTIN3
23	21560001	21610000	634.4	OR9G1
3	13280001	13330000	621.45	LOC112445940
1	56000001	56050000	617.415	NECTIN3
22	34100001	34150000	601.158	SUCLG2
22	34080001	34130000	601.158	SUCLG2
22	34060001	34110000	601.158	SUCLG2
2	93280001	93330000	586.66	PARD3B
2	93260001	93310000	586.66	PARD3B
2	93240001	93290000	586.66	PARD3B
18	59660001	59710000	583.699	LOC100300095
18	59660001	59710000	583.699	LOC112442365
18	59660001	59710000	583.699	LOC508131
18	59640001	59690000	583.699	LOC101903454
18	59640001	59690000	583.699	LOC100300095
18	59640001	59690000	583.699	LOC112442365
18	59640001	59690000	583.699	LOC508131
7	51780001	51830000	576.283	NDUFA2
7	51780001	51830000	576.283	WDR55
7	51780001	51830000	576.283	DND1
7	51780001	51830000	576.283	ZMAT2
7	51780001	51830000	576.283	IK
7	51780001	51830000	576.283	HARS
7	51780001	51830000	576.283	HARS2
6	115840001	115890000	568.23	LOC112447215
6	115840001	115890000	568.23	ADD1
6	115820001	115870000	568.23	LOC112447215
6	115820001	115870000	568.23	ADD1
6	115800001	115850000	568.23	MFSD10
6	115800001	115850000	568.23	NOP14
6	115800001	115850000	568.23	ADD1
3	13260001	13310000	565.655	LOC112445940
2	93100001	93150000	557.869	PARD3B
2	93080001	93130000	557.869	PARD3B
2	93060001	93110000	557.869	PARD3B
1	127240001	127290000	538.984	LOC112448294
1	127240001	127290000	538.984	LOC104968752
1	127220001	127270000	538.984	LOC112448294
1	127220001	127270000	538.984	RNF7
1	127220001	127270000	538.984	LOC104968752
8	25180001	25230000	531.308	RRAGA
8	25180001	25230000	531.308	SAXO1
8	25180001	25230000	531.308	HAUS6
1	55980001	56030000	531.304	NECTIN3
22	17280001	17330000	514.781	SRGAP3
1	127260001	127310000	512.072	LOC104968752
28	27260001	27310000	505.626	LOC112444767
28	27240001	27290000	505.626	LOC112444767
1	109220001	109270000	504.27	RSRC1
1	109200001	109250000	504.27	RSRC1
10	31060001	31110000	499.888	LOC101903969
10	31040001	31090000	499.888	LOC101903969
10	31020001	31070000	499.888	DPH6
10	31020001	31070000	499.888	LOC101903969
7	51920001	51970000	496.772	LOC112447439
7	51920001	51970000	496.772	LOC100847156
7	51920001	51970000	496.772	PCDHA13
22	17340001	17390000	495.963	SRGAP3
22	17320001	17370000	495.963	SRGAP3
1	55960001	56010000	494.414	NECTIN3
1	109180001	109230000	484.559	RSRC1
7	51760001	51810000	484.541	CD14
7	51760001	51810000	484.541	NDUFA2
7	51760001	51810000	484.541	WDR55
7	51760001	51810000	484.541	DND1
7	51760001	51810000	484.541	IK
7	51760001	51810000	484.541	HARS
7	51760001	51810000	484.541	TMCO6
23	17640001	17690000	482.64	TRNAA-UGC
23	17640001	17690000	482.64	MRPL14
23	17640001	17690000	482.64	TMEM63B
23	17640001	17690000	482.64	CAPN11
23	17620001	17670000	482.64	TRNAA-UGC
23	17620001	17670000	482.64	MRPL14
23	17620001	17670000	482.64	TMEM63B
1	127200001	127250000	473.286	LOC112448294
1	127200001	127250000	473.286	RNF7
1	127200001	127250000	473.286	LOC104968752
4	107880001	107930000	469.866	TPK1
4	107860001	107910000	469.866	TPK1
4	107840001	107890000	469.866	TPK1
23	21720001	21770000	466.922	LOC100138976
6	115860001	115910000	450.516	LOC112447215
6	115860001	115910000	450.516	SH3BP2
6	115860001	115910000	450.516	ADD1
13	53600001	53650000	448.806	GINS1
13	53580001	53630000	448.806	GINS1
13	53560001	53610000	448.806	GINS1
17	640001	690000	437.291	CPE
17	620001	670000	437.291	CPE
10	31000001	31050000	437.167	DPH6
10	31000001	31050000	437.167	LOC101903969
1	109160001	109210000	435.592	RSRC1
22	17780001	17830000	435.03	CAV3
22	17780001	17830000	435.03	OXTR
22	17760001	17810000	435.03	CAV3
22	17760001	17810000	435.03	OXTR
22	17740001	17790000	435.03	OXTR
4	107820001	107870000	428.526	TPK1
22	17720001	17770000	425.258	OXTR
18	24680001	24730000	418.081	CES5A
18	24660001	24710000	418.081	CES5A
23	17720001	17770000	413.62	SLC29A1
23	17720001	17770000	413.62	HSP90AB1
23	17720001	17770000	413.62	NFKBIE
23	17720001	17770000	413.62	MYMX
23	17720001	17770000	413.62	LOC101905365
23	17720001	17770000	413.62	SLC35B2
23	17700001	17750000	413.62	SLC29A1
23	17700001	17750000	413.62	MYMX
23	17700001	17750000	413.62	LOC101905365
23	17700001	17750000	413.62	CAPN11
23	17680001	17730000	413.62	TMEM63B
23	17680001	17730000	413.62	MYMX
23	17680001	17730000	413.62	CAPN11
4	30040001	30090000	408.296	LOC104971984
4	30020001	30070000	408.296	LOC613345
4	30020001	30070000	408.296	LOC104971984
13	9740001	9790000	402.571	MACROD2
13	9720001	9770000	402.571	MACROD2
23	17660001	17710000	399.18	TMEM63B
23	17660001	17710000	399.18	CAPN11
1	127180001	127230000	398.835	GRK7
1	127180001	127230000	398.835	RNF7
1	127180001	127230000	398.835	LOC104968752
3	54880001	54930000	396.866	LOC783604
3	54880001	54930000	396.866	KYAT3
3	54880001	54930000	396.866	LOC511531
3	54880001	54930000	396.866	LOC104971647
3	54860001	54910000	396.866	LOC783604
3	54860001	54910000	396.866	LOC511531
3	54860001	54910000	396.866	LOC104971647
23	17740001	17790000	391.491	SLC29A1
23	17740001	17790000	391.491	HSP90AB1
23	17740001	17790000	391.491	NFKBIE
23	17740001	17790000	391.491	LOC101905365
23	17740001	17790000	391.491	SLC35B2
23	17740001	17790000	391.491	TMEM151B
23	17740001	17790000	391.491	TCTE1
5	86360001	86410000	391.272	SOX5
5	86340001	86390000	391.272	SOX5
5	86320001	86370000	391.272	SOX5
13	53620001	53670000	389.046	PCMTD2
1	1440001	1490000	375.615	LOC112448353
1	1440001	1490000	375.615	MRPS6
1	1420001	1470000	375.615	SLC5A3
1	1420001	1470000	375.615	MRPS6
4	107900001	107950000	369.052	TPK1
8	99820001	99870000	367.91	TXNDC8
8	99800001	99850000	367.91	TXN
8	99800001	99850000	367.91	TXNDC8
1	55940001	55990000	365.029	NECTIN3
11	104480001	104530000	363.236	DBH
11	104480001	104530000	363.236	SARDH
11	104480001	104530000	363.236	FAM163B
11	104460001	104510000	363.236	DBH
11	104460001	104510000	363.236	FAM163B
15	51240001	51290000	359.939	RHOG
15	51240001	51290000	359.939	NUP98
15	51240001	51290000	359.939	PGAP2
15	51220001	51270000	359.939	RHOG
15	51220001	51270000	359.939	NUP98
15	51220001	51270000	359.939	PGAP2
2	93040001	93090000	359.646	PARD3B
2	93020001	93070000	359.646	PARD3B
2	93000001	93050000	359.646	PARD3B
8	71520001	71570000	358.848	ADAMDEC1
8	71500001	71550000	358.848	ADAMDEC1
1	55920001	55970000	355.369	NECTIN3
15	51260001	51310000	347.496	NUP98
15	51260001	51310000	347.496	PGAP2
8	99840001	99890000	345.959	TXNDC8
4	107920001	107970000	344.033	TPK1
1	127280001	127330000	342.79	LOC104968752
8	99780001	99830000	342.658	TXN
3	75200001	75250000	340.471	LRRC7
3	75180001	75230000	340.471	LRRC7
13	53640001	53690000	335.069	PCMTD2
13	53640001	53690000	335.069	MYT1
1	1400001	1450000	334.45	SLC5A3
1	1400001	1450000	334.45	MRPS6
1	1380001	1430000	334.45	LOC107132170
1	1380001	1430000	334.45	SLC5A3
1	1380001	1430000	334.45	MRPS6
13	9760001	9810000	333.696	MACROD2
15	51280001	51330000	333.154	NUP98
4	94760001	94810000	328.813	LOC107131356
4	94740001	94790000	328.813	LOC107131356
4	94720001	94770000	328.813	LOC107131356
4	107940001	107990000	326.896	TPK1
17	1520001	1570000	326.568	TLL1
17	1500001	1550000	326.568	TLL1
17	1480001	1530000	326.568	TLL1
4	81180001	81230000	324.754	RALA
4	81160001	81210000	324.754	RALA
18	39860001	39910000	324.608	LOC112442305
18	39840001	39890000	324.608	LOC112442305
4	81200001	81250000	323.76	RALA
18	24640001	24690000	323.377	CES5A
15	31700001	31750000	323.112	TBCEL
15	31700001	31750000	323.112	TECTA
15	31680001	31730000	323.112	TBCEL
15	31680001	31730000	323.112	TECTA
20	24560001	24610000	318.241	SNX18
2	132420001	132470000	317.874	UBXN10
2	132420001	132470000	317.874	PLA2G2C
17	3700001	3750000	316.899	LOC112442010
17	3680001	3730000	316.899	LOC112442010
4	30000001	30050000	315.506	LOC613345
4	30000001	30050000	315.506	LOC104971984
4	29980001	30030000	315.506	LOC613345
4	29980001	30030000	315.506	LOC104971984
15	16460001	16510000	311.018	GUCY1A2
15	16440001	16490000	311.018	GUCY1A2
15	16420001	16470000	311.018	GUCY1A2
2	39580001	39630000	309.32	LOC112442329
2	39560001	39610000	309.32	LOC112442329
2	132240001	132290000	305.855	LOC112443424
2	132240001	132290000	305.855	VWA5B1
2	132220001	132270000	305.855	LOC112443424
2	132220001	132270000	305.855	VWA5B1
23	17600001	17650000	303.917	LOC112443843
23	17600001	17650000	303.917	MRPL14
23	17580001	17630000	303.917	LOC112443843
8	99760001	99810000	301.908	TXN
5	57740001	57790000	300.48	LOC618816
5	57740001	57790000	300.48	LOC506139
5	57720001	57770000	300.48	LOC615284
5	57720001	57770000	300.48	LOC618816
5	57700001	57750000	300.48	LOC100847112
5	57700001	57750000	300.48	LOC615284
5	57700001	57750000	300.48	LOC618816
13	53660001	53710000	300.119	PCMTD2
13	53660001	53710000	300.119	MYT1
6	57760001	57810000	294.806	LOC112447067
6	57740001	57790000	294.806	LOC112447067
6	57720001	57770000	294.806	LOC112447066
6	57720001	57770000	294.806	LOC112447067
22	640001	690000	294.333	VOPP1
22	620001	670000	294.333	VOPP1
22	600001	650000	294.333	VOPP1
8	76580001	76630000	292.411	FRMD3
8	76560001	76610000	292.411	FRMD3
8	76540001	76590000	292.411	FRMD3
13	53500001	53550000	292.167	LOC536097
1	55900001	55950000	290.925	NECTIN3
6	75340001	75390000	289.008	LOC112447159
22	44800001	44850000	287.914	ERC2
22	44780001	44830000	287.914	ERC2
22	44760001	44810000	287.914	ERC2
7	51740001	51790000	286.95	LOC509618
7	51740001	51790000	286.95	LOC112447434
7	51740001	51790000	286.95	CD14
7	51740001	51790000	286.95	NDUFA2
7	51740001	51790000	286.95	SLC35A4
7	51740001	51790000	286.95	LOC112447523
7	51740001	51790000	286.95	IK
7	51740001	51790000	286.95	TMCO6
15	32660001	32710000	285.256	LOC101903557
15	32640001	32690000	285.256	LOC101903557
15	32620001	32670000	285.256	LOC101903557
15	31660001	31710000	284.153	TBCEL
20	24540001	24590000	284.045	SNX18
25	28740001	28790000	283.781	CALN1
25	28720001	28770000	283.781	CALN1
25	28700001	28750000	283.781	CALN1
16	32620001	32670000	281.033	CATSPERE
16	32600001	32650000	281.033	CATSPERE
16	32580001	32630000	281.033	CATSPERE
2	55840001	55890000	278.057	TRNAC-GCA
2	55820001	55870000	278.057	TRNAC-GCA
18	24700001	24750000	273.627	TRNAS-GGA
18	24700001	24750000	273.627	BREH1
18	24700001	24750000	273.627	CES5A
20	24600001	24650000	273.341	HSPB3
5	78220001	78270000	272.36	AMN1
5	78200001	78250000	272.36	AMN1
5	78180001	78230000	272.36	AMN1
23	31980001	32030000	271.127	SLC17A3
23	31980001	32030000	271.127	SLC17A1
23	31960001	32010000	271.127	SLC17A2
23	31960001	32010000	271.127	SLC17A3
23	32000001	32050000	270.289	SLC17A3
23	32000001	32050000	270.289	SLC17A1
22	25200001	25250000	269.998	CNTN6
22	25180001	25230000	269.998	CNTN6
22	25160001	25210000	269.998	CNTN6
4	67500001	67550000	268.972	CREB5
4	67480001	67530000	268.972	CREB5
4	52380001	52430000	268.532	TFEC
4	52360001	52410000	268.532	TFEC
4	67460001	67510000	267.788	CREB5
15	31720001	31770000	261.592	TECTA
1	44100001	44150000	259.535	CMSS1
1	44100001	44150000	259.535	FILIP1L
1	44080001	44130000	259.535	CMSS1
1	44080001	44130000	259.535	FILIP1L
1	44060001	44110000	259.535	CMSS1
1	44060001	44110000	259.535	COL8A1
18	39880001	39930000	258.939	LOC112442305
11	29860001	29910000	257.608	MSH2
11	29840001	29890000	257.608	MSH2
11	29820001	29870000	257.608	MSH2
1	58400001	58450000	257.512	LOC112447302
1	58400001	58450000	257.512	LOC112447303
1	58400001	58450000	257.512	NAA50
1	58400001	58450000	257.512	ATP6V1A
1	58380001	58430000	257.512	LOC112447302
1	58380001	58430000	257.512	LOC112447303
1	58380001	58430000	257.512	LOC101908760
1	58380001	58430000	257.512	NAA50
1	58380001	58430000	257.512	USF3
18	39820001	39870000	256.63	LOC112442305
22	44740001	44790000	256.077	ERC2
1	26780001	26830000	255.95	ROBO1
1	26760001	26810000	255.95	ROBO1
25	28660001	28710000	254.802	CALN1
25	28640001	28690000	254.802	CALN1
15	16480001	16530000	253.922	GUCY1A2
22	580001	630000	253.324	VOPP1
22	560001	610000	253.324	VOPP1
7	80820001	80870000	252.152	MSH3
7	80800001	80850000	252.152	MSH3
7	80780001	80830000	252.152	MSH3
1	127140001	127190000	250.155	GRK7
1	127120001	127170000	250.155	GRK7
1	127100001	127150000	250.155	GRK7
3	13220001	13270000	249.988	LOC112445940
1	1360001	1410000	249.71	LOC107132170
1	1360001	1410000	249.71	MRPS6
5	86280001	86330000	248.678	SOX5
5	86260001	86310000	248.678	SOX5
1	55880001	55930000	247.163	NECTIN3
29	41480001	41530000	243.631	LOC522784
29	41460001	41510000	243.631	LOC522784
29	41440001	41490000	243.631	LOC526757
1	93440001	93490000	243.331	NLGN1
1	93420001	93470000	243.331	NLGN1
4	30060001	30110000	242.157	LOC104971984
2	16920001	16970000	242.128	LOC112443634
2	16920001	16970000	242.128	ZNF385B
1	109140001	109190000	240.924	RSRC1
5	91440001	91490000	240.624	PIK3C2G
5	91420001	91470000	240.624	PIK3C2G
16	80660001	80710000	240.254	NAV1
16	80640001	80690000	240.254	NAV1
24	20520001	20570000	238.657	FHOD3
24	20500001	20550000	238.657	FHOD3
4	67520001	67570000	238.346	CREB5
4	67440001	67490000	237.61	CREB5
4	67420001	67470000	237.61	CREB5
5	86240001	86290000	237.602	SOX5
20	24620001	24670000	235.569	HSPB3
25	39580001	39630000	235.229	SDK1
25	39560001	39610000	235.229	SDK1
25	39540001	39590000	235.229	SDK1
25	28680001	28730000	234.175	CALN1
23	32020001	32070000	232.649	SLC17A1
3	105460001	105510000	229.72	MIR30E
3	105460001	105510000	229.72	NFYC
3	105440001	105490000	229.72	MIR30C
3	105440001	105490000	229.72	MIR30E
3	105440001	105490000	229.72	NFYC
3	105420001	105470000	229.72	MIR30C
3	105420001	105470000	229.72	MIR30E
3	105420001	105470000	229.72	NFYC
3	105420001	105470000	229.72	KCNQ4
4	29960001	30010000	227.489	LOC104971984
17	11640001	11690000	226.574	POU4F2
17	11600001	11650000	226.574	TTC29
15	49260001	49310000	225.939	LOC783616
15	49260001	49310000	225.939	LOC789151
15	49260001	49310000	225.939	LOC789144
15	49240001	49290000	225.939	LOC783616
22	44980001	45030000	224.894	ERC2
22	44960001	45010000	224.894	ERC2
22	44940001	44990000	224.894	ERC2
22	17680001	17730000	222.85	RAD18
8	71480001	71530000	222.652	ADAMDEC1
11	29800001	29850000	221.504	LOC112448925
11	29800001	29850000	221.504	MSH2
6	115780001	115830000	220.956	MFSD10
6	115780001	115830000	220.956	NOP14
6	115780001	115830000	220.956	GRK4
6	115780001	115830000	220.956	ADD1
2	16820001	16870000	219.787	CWC22
2	16800001	16850000	219.787	CWC22
2	16780001	16830000	219.787	CWC22
1	26700001	26750000	219.466	ROBO1
1	26680001	26730000	219.466	ROBO1
22	18500001	18550000	219.107	LOC112443504
22	18480001	18530000	219.107	LOC112443504
7	51720001	51770000	218.919	EIF4EBP3
7	51720001	51770000	218.919	SRA1
7	51720001	51770000	218.919	LOC112447435
7	51720001	51770000	218.919	APBB3
7	51720001	51770000	218.919	LOC509618
7	51720001	51770000	218.919	LOC112447434
7	51720001	51770000	218.919	CD14
7	51720001	51770000	218.919	SLC35A4
7	51720001	51770000	218.919	LOC112447523
7	51700001	51750000	218.919	EIF4EBP3
7	51700001	51750000	218.919	SRA1
7	51700001	51750000	218.919	LOC112447435
7	51700001	51750000	218.919	APBB3
7	51700001	51750000	218.919	LOC509618
7	51700001	51750000	218.919	SLC35A4
7	51700001	51750000	218.919	LOC112447523
7	51700001	51750000	218.919	ANKHD1
3	54900001	54950000	217.356	KYAT3
3	54900001	54950000	217.356	LOC511531
3	54900001	54950000	217.356	LOC104971647
23	31940001	31990000	216.834	TRIM38
23	31940001	31990000	216.834	SLC17A2
23	31940001	31990000	216.834	SLC17A3
1	26740001	26790000	214.427	ROBO1
1	26800001	26850000	213.948	ROBO1
16	80680001	80730000	212.241	NAV1
7	49880001	49930000	212.067	LOC112447603
7	49880001	49930000	212.067	ETF1
7	49880001	49930000	212.067	HSPA9
7	49880001	49930000	212.067	CTNNA1
7	49860001	49910000	212.067	LOC112447603
7	49860001	49910000	212.067	ETF1
7	49860001	49910000	212.067	HSPA9
7	49860001	49910000	212.067	CTNNA1
7	49840001	49890000	212.067	ETF1
7	50160001	50210000	211.794	LRRTM2
7	50160001	50210000	211.794	CTNNA1
7	50140001	50190000	211.794	CTNNA1
7	50120001	50170000	211.794	CTNNA1
15	63120001	63170000	211.54	WT1
15	63120001	63170000	211.54	LOC112441650
15	63100001	63150000	211.54	WT1
16	80620001	80670000	210.581	LOC104974455
16	80620001	80670000	210.581	IPO9
16	80620001	80670000	210.581	NAV1
5	91400001	91450000	210.22	PIK3C2G
17	1540001	1590000	209.417	TLL1
4	20420001	20470000	209.06	VWDE
4	20400001	20450000	209.06	VWDE
4	20380001	20430000	209.06	TMEM106B
1	109120001	109170000	208.923	RSRC1
23	17760001	17810000	208.827	NFKBIE
23	17760001	17810000	208.827	SLC35B2
23	17760001	17810000	208.827	TMEM151B
23	17760001	17810000	208.827	TCTE1
23	17760001	17810000	208.827	AARS2
4	67540001	67590000	208.279	CREB5
3	114460001	114510000	208.089	LOC112445894
3	114440001	114490000	208.089	LOC112445894
4	80700001	80750000	205.695	SUGCT
4	80680001	80730000	205.695	SUGCT
6	34240001	34290000	205.405	CCSER1
6	34220001	34270000	205.405	CCSER1
7	106560001	106610000	204.498	EFNA5
7	106540001	106590000	204.498	EFNA5
4	81220001	81270000	203.268	RALA
1	26720001	26770000	201.822	ROBO1
8	99980001	100030000	200.805	SVEP1
8	99960001	100010000	200.805	SVEP1
3	114220001	114270000	200.606	LOC112445893
15	63080001	63130000	200.252	WT1
6	34200001	34250000	200.234	CCSER1
6	34180001	34230000	200.234	CCSER1
13	64860001	64910000	199.786	ROMO1
13	64860001	64910000	199.786	NFS1
13	64860001	64910000	199.786	RBM39
13	64860001	64910000	199.786	CPNE1
13	64860001	64910000	199.786	RBM12
13	64840001	64890000	199.786	SPAG4
13	64840001	64890000	199.786	NFS1
13	64840001	64890000	199.786	CPNE1
13	64840001	64890000	199.786	RBM12
13	64820001	64870000	199.786	SPAG4
13	64820001	64870000	199.786	LOC526745
13	64820001	64870000	199.786	CPNE1
8	69180001	69230000	198.1	DOK2
8	69140001	69190000	198.1	LOC104969383
5	57760001	57810000	197.957	LOC506139
5	57760001	57810000	197.957	LOC526713
8	99940001	99990000	197.388	SVEP1
8	99920001	99970000	197.388	SVEP1
10	71480001	71530000	196.424	DAAM1
10	71460001	71510000	196.424	LOC112448505
10	71460001	71510000	196.424	DAAM1
10	71440001	71490000	196.424	LOC112448505
10	71440001	71490000	196.424	DAAM1
1	26660001	26710000	196.265	ROBO1
3	25120001	25170000	195.604	SPAG17
3	25100001	25150000	195.604	SPAG17
3	25080001	25130000	195.604	SPAG17
22	17840001	17890000	194.801	SSUH2
22	17820001	17870000	194.801	SSUH2
22	17820001	17870000	194.801	OXTR
22	17800001	17850000	194.801	CAV3
22	17800001	17850000	194.801	SSUH2
22	17800001	17850000	194.801	OXTR
5	57780001	57830000	194.46	LOC506139
5	57780001	57830000	194.46	LOC526713
2	73300001	73350000	194.379	CLASP1
2	73280001	73330000	194.379	CLASP1
10	25460001	25510000	193.739	LOC100852257
10	25460001	25510000	193.739	LOC100296344
10	25460001	25510000	193.739	LOC100296412
10	25460001	25510000	193.739	LOC112448575
10	25440001	25490000	193.739	LOC100296272
10	25440001	25490000	193.739	LOC100852257
10	25440001	25490000	193.739	LOC100296344
10	25440001	25490000	193.739	LOC100296163
24	20540001	20590000	193.43	FHOD3
1	67560001	67610000	193.004	SEC22A
1	67540001	67590000	193.004	SEC22A
24	12660001	12710000	192.944	SYT4
24	12640001	12690000	192.944	SYT4
4	20360001	20410000	192.816	TMEM106B
6	59280001	59330000	191.722	CHRNA9
6	59260001	59310000	191.722	TRNAG-GCC
5	15200001	15250000	191.255	LOC112446648
5	15180001	15230000	191.255	LOC112446648
2	73320001	73370000	190.471	CLASP1
2	73260001	73310000	190.022	CLASP1
4	80660001	80710000	189.945	SUGCT
16	32640001	32690000	188.861	CATSPERE
4	80720001	80770000	188.273	SUGCT
2	16940001	16990000	188.215	LOC112443634
2	16940001	16990000	188.215	ZNF385B
7	51680001	51730000	187.784	EIF4EBP3
7	51680001	51730000	187.784	SRA1
7	51680001	51730000	187.784	ANKHD1
5	57800001	57850000	187.392	LOC526713
28	27220001	27270000	186.922	LOC112444767
17	520001	570000	186.863	MSMO1
17	500001	550000	186.863	KLHL2
17	500001	550000	186.863	MSMO1
17	480001	530000	186.863	KLHL2
17	480001	530000	186.863	MSMO1
23	9060001	9110000	185.631	ANKS1A
23	9060001	9110000	185.631	TCP11
23	9040001	9090000	185.631	ANKS1A
23	9040001	9090000	185.631	TCP11
15	61880001	61930000	185.154	DCDC1
15	61860001	61910000	185.154	DCDC1
4	107960001	108010000	184.881	TPK1
22	33260001	33310000	184.624	FAM19A1
22	33240001	33290000	184.624	FAM19A1
22	33220001	33270000	184.624	FAM19A1
25	39600001	39650000	184.189	SDK1
4	81140001	81190000	183.651	RALA
10	43880001	43930000	181.717	TRIM9
10	43860001	43910000	181.717	TRIM9
10	43840001	43890000	181.717	TRIM9
5	91380001	91430000	181.477	TRNAC-ACA
5	91380001	91430000	181.477	PLCZ1
5	91380001	91430000	181.477	PIK3C2G
2	22180001	22230000	181.471	WIPF1
2	22160001	22210000	181.471	LOC107132239
2	22160001	22210000	181.471	WIPF1
2	22140001	22190000	181.471	LOC107132239
2	22140001	22190000	181.471	WIPF1
4	67560001	67610000	181.165	CREB5
8	4320001	4370000	180.239	GALNTL6
8	4300001	4350000	180.239	GALNTL6
1	67580001	67630000	179.267	SEC22A
23	21740001	21790000	177.715	LOC613394
23	21740001	21790000	177.715	LOC781635
7	21840001	21890000	177.398	RAD50
7	21840001	21890000	177.398	IL5
7	21820001	21870000	177.398	RAD50
7	21800001	21850000	177.398	RAD50
10	76640001	76690000	177.309	HSPA2
10	76640001	76690000	177.309	ZBTB25
10	76640001	76690000	177.309	PPP1R36
10	76640001	76690000	177.309	ZBTB1
10	76620001	76670000	177.309	AKAP5
10	76620001	76670000	177.309	ZBTB25
10	76620001	76670000	177.309	ZBTB1
6	34160001	34210000	176.724	CCSER1
8	99860001	99910000	176.157	TXNDC8
8	99860001	99910000	176.157	SVEP1
7	80760001	80810000	176.087	MSH3
7	80740001	80790000	176.087	MSH3
7	80740001	80790000	176.087	DHFR
12	48720001	48770000	175.65	KLF12
12	48700001	48750000	175.65	KLF12
2	73240001	73290000	175.584	LOC112443671
2	73240001	73290000	175.584	CLASP1
7	106580001	106630000	174.852	EFNA5
10	57560001	57610000	174.735	LOC101904374
10	57560001	57610000	174.735	ONECUT1
12	69440001	69490000	172.948	LOC515333
13	9700001	9750000	172.512	MACROD2
9	92060001	92110000	171.186	NOX3
9	92040001	92090000	171.186	NOX3
8	4280001	4330000	170.939	GALNTL6
1	44040001	44090000	170.536	CMSS1
1	44040001	44090000	170.536	COL8A1
7	51940001	51990000	169.345	PCDHA13
1	120160001	120210000	168.862	LOC112448310
1	120140001	120190000	168.862	LOC112448310
29	24840001	24890000	168.33	LOC112444876
29	24840001	24890000	168.33	NAV2
29	24820001	24870000	168.33	LOC112444876
29	24820001	24870000	168.33	NAV2
25	40540001	40590000	168.284	GNA12
25	40520001	40570000	168.284	GNA12
25	40520001	40570000	168.284	CARD11
25	40500001	40550000	168.284	CARD11
23	44720001	44770000	167.978	TMEM170B
23	44700001	44750000	167.978	LOC112443837
23	44700001	44750000	167.978	TMEM170B
28	17400001	17450000	167.416	LOC101904381
28	17380001	17430000	167.416	LOC101904381
4	52540001	52590000	167.098	LOC112446382
15	31640001	31690000	166.935	TBCEL
17	70240001	70290000	166.178	SFI1
17	70220001	70270000	166.178	EIF4ENIF1
17	70220001	70270000	166.178	SFI1
9	66200001	66250000	165.417	PTPRK
9	66180001	66230000	165.417	PTPRK
14	4600001	4650000	165.017	FAM135B
14	4580001	4630000	165.017	FAM135B
16	38700001	38750000	163.819	LOC517828
16	38680001	38730000	163.819	LOC517828
16	38660001	38710000	163.819	LOC517828
16	38660001	38710000	163.819	FMO3
1	154520001	154570000	162.94	TBC1D5
1	154500001	154550000	162.94	TBC1D5
17	51760001	51810000	162.217	CCDC92
17	51760001	51810000	162.217	DNAH10
17	51740001	51790000	162.217	LOC101904642
17	51740001	51790000	162.217	CCDC92
17	51720001	51770000	162.217	ZNF664
17	51720001	51770000	162.217	LOC101904642
17	51720001	51770000	162.217	CCDC92
6	12700001	12750000	161.967	ANK2
6	12680001	12730000	161.967	ANK2
10	76660001	76710000	161.916	HSPA2
10	76660001	76710000	161.916	PPP1R36
10	76660001	76710000	161.916	ZBTB1
10	76700001	76750000	161.776	PPP1R36
10	76680001	76730000	161.776	HSPA2
10	76680001	76730000	161.776	PPP1R36
15	16400001	16450000	160.751	GUCY1A2
4	67400001	67450000	160.599	CREB5
4	67380001	67430000	160.599	CREB5
15	49720001	49770000	160.52	LOC788939
15	49700001	49750000	160.52	LOC519071
15	49700001	49750000	160.52	LOC788939
15	49220001	49270000	159.77	LOC784187
2	73220001	73270000	159.318	LOC112443671
2	73220001	73270000	159.318	CLASP1
26	42540001	42590000	158.151	SPADH1
26	42540001	42590000	158.151	C26H10orf120
26	42520001	42570000	158.151	SPADH2
26	42520001	42570000	158.151	SPADH1
26	42520001	42570000	158.151	C26H10orf120
26	42500001	42550000	158.151	LOC100295703
26	42500001	42550000	158.151	SPADH2
26	42500001	42550000	158.151	SPADH1
16	77640001	77690000	157.487	PTPRC
16	77620001	77670000	157.487	LOC112441940
16	77620001	77670000	157.487	PTPRC
22	22580001	22630000	157.015	LOC104975528
22	22560001	22610000	157.015	LOC104975528
22	22540001	22590000	157.015	LOC104975528
15	31740001	31790000	156.457	TECTA
8	46360001	46410000	156.097	MAMDC2
8	46340001	46390000	156.097	MAMDC2
5	91460001	91510000	155.947	PIK3C2G
1	127160001	127210000	155.723	GRK7
16	77600001	77650000	154.934	LOC112441940
16	77600001	77650000	154.934	PTPRC
7	50480001	50530000	154.197	SIL1
7	50460001	50510000	154.197	SIL1
7	50440001	50490000	154.197	SIL1
27	160001	210000	154.109	LOC787624
3	105480001	105530000	153.832	NFYC
17	70200001	70250000	153.571	EIF4ENIF1
17	70200001	70250000	153.571	SFI1
5	57840001	57890000	153.096	LOC510046
5	57840001	57890000	153.096	LOC529303
5	57820001	57870000	153.096	LOC510046
3	75160001	75210000	152.916	LRRC7
3	75140001	75190000	152.916	LRRC7
3	9720001	9770000	152.504	MIR1584
3	9720001	9770000	152.504	SLAMF9
3	9720001	9770000	152.504	IGSF9
3	9720001	9770000	152.504	TAGLN2
3	9700001	9750000	152.504	SLAMF9
3	9700001	9750000	152.504	IGSF9
25	14460001	14510000	152.316	ABCC1
25	14460001	14510000	152.316	ABCC6

## Sheet: Table S6
Supplementary Table 6. KEGG PATHWAY of 237 genes in Mengshan cattle.
Database	Term	ID	Input number	Background number	P Value	Corrected P Value	Input
KEGG PATHWAY	Phosphatidylinositol signaling system	hsa04070	5	99	0.000308573	0.0178131	ITPR2|IMPA1|ITPR1|IPPK|INPP5F
KEGG PATHWAY	Long-term depression	hsa04730	4	60	0.00046735	0.0240622	ITPR2|ITPR1|PRKG1|KRAS
KEGG PATHWAY	Sphingolipid signaling pathway	hsa04071	5	119	0.000690258	0.0276029	PPP2R3A|SGPL1|PRKCZ|PPP2R2C|KRAS
KEGG PATHWAY	Kaposi sarcoma-associated herpesvirus infection	hsa05167	6	186	0.000780652	0.0276029	PREX1|EIF2AK2|ZFP36|ITPR2|ITPR1|KRAS
KEGG PATHWAY	Proteoglycans in cancer	hsa05205	6	203	0.00120879	0.0325568	TFAP4|DDX5|NUDT16L1|ITPR2|ITPR1|KRAS
KEGG PATHWAY	Gap junction	hsa04540	4	88	0.00181937	0.0385099	ITPR2|ITPR1|PRKG1|KRAS
KEGG PATHWAY	Salivary secretion	hsa04970	4	90	0.00196846	0.0398155	ITPR2|ITPR1|PRKG1|KCNMA1
KEGG PATHWAY	Circadian entrainment	hsa04713	4	97	0.00255671	0.0450975	RYR2|ITPR1|PRKG1|RPS6KA5
KEGG PATHWAY	Pancreatic secretion	hsa04972	4	98	0.00264955	0.0463064	ITPR2|RYR2|ITPR1|KCNMA1
KEGG PATHWAY	Protein processing in endoplasmic reticulum	hsa04141	5	165	0.00277992	0.0463311	CEBPZ|EIF2AK2|PRKN|SEC31A|WFS1
KEGG PATHWAY	C-type lectin receptor signaling pathway	hsa04625	4	104	0.00325559	0.0476539	ITPR2|EGR3|ITPR1|KRAS
KEGG PATHWAY	Fanconi anemia pathway	hsa03460	3	54	0.00405732	0.053675	BACH1|SLX4|FANCA
KEGG PATHWAY	Serotonergic synapse	hsa04726	4	115	0.00459978	0.0578697	ITPR2|HTR6|ITPR1|KRAS
KEGG PATHWAY	Calcium signaling pathway	hsa04020	5	193	0.00530153	0.0621923	ITPR2|RYR2|ITPR1|P2RX2|HTR6
KEGG PATHWAY	Platelet activation	hsa04611	4	124	0.00594407	0.0650901	ITPR2|ITPR1|PRKG1|PRKCZ
KEGG PATHWAY	Mitophagy - animal	hsa04137	3	65	0.00664383	0.0689731	MITF|PRKN|KRAS
KEGG PATHWAY	Dopaminergic synapse	hsa04728	4	131	0.00715402	0.0720672	ITPR2|PPP2R3A|ITPR1|PPP2R2C
KEGG PATHWAY	Long-term potentiation	hsa04720	3	67	0.00719786	0.0720672	ITPR2|ITPR1|KRAS
KEGG PATHWAY	Vascular smooth muscle contraction	hsa04270	4	132	0.00733912	0.0720672	ITPR2|ITPR1|PRKG1|KCNMA1
KEGG PATHWAY	Renin secretion	hsa04924	3	69	0.00777848	0.0744624	ITPR2|ITPR1|KCNMA1
KEGG PATHWAY	Apoptosis	hsa04210	4	136	0.00811109	0.0761163	ITPR2|CEBPZ|ITPR1|KRAS
KEGG PATHWAY	Apelin signaling pathway	hsa04371	4	137	0.00831206	0.0764368	ITPR2|RYR2|ITPR1|KRAS
KEGG PATHWAY	Inositol phosphate metabolism	hsa00562	3	74	0.00934819	0.0818441	IMPA1|IPPK|INPP5F
KEGG PATHWAY	Adrenergic signaling in cardiomyocytes	hsa04261	4	149	0.0109818	0.0894033	PPP2R3A|RYR2|RPS6KA5|PPP2R2C
KEGG PATHWAY	Oxytocin signaling pathway	hsa04921	4	153	0.011981	0.0929812	ITPR2|RYR2|ITPR1|KRAS
KEGG PATHWAY	Human papillomavirus infection	hsa05165	6	330	0.012007	0.0929812	EIF2AK2|PPP2R3A|PPP2R2C|PRKCZ|ISG15|KRAS
KEGG PATHWAY	Endocytosis	hsa04144	5	244	0.0134314	0.0985645	IZUMO1R|CAPZB|PRKCZ|SMURF2|RAB11FIP4
KEGG PATHWAY	Insulin secretion	hsa04911	3	86	0.0138223	0.0985645	RYR2|KCNMA1|RIMS2
KEGG PATHWAY	Cellular senescence	hsa04218	4	160	0.0138663	0.0985645	ITPR2|LIN54|ITPR1|KRAS
KEGG PATHWAY	cGMP-PKG signaling pathway	hsa04022	4	167	0.0159301	0.107613	ITPR2|ITPR1|PRKG1|KCNMA1
KEGG PATHWAY	GnRH signaling pathway	hsa04912	3	93	0.0169041	0.110661	ITPR2|ITPR1|KRAS
KEGG PATHWAY	TGF-beta signaling pathway	hsa04350	3	94	0.0173731	0.110717	SMAD5|ID4|SMURF2
KEGG PATHWAY	Alanine, aspartate and glutamate metabolism	hsa00250	2	36	0.0192249	0.11814	NIT2|GFPT2
KEGG PATHWAY	DNA replication	hsa03030	2	36	0.0192249	0.11814	POLE|MCM3
KEGG PATHWAY	Bladder cancer	hsa05219	2	41	0.0242486	0.138304	RPS6KA5|KRAS
KEGG PATHWAY	Cholinergic synapse	hsa04725	3	112	0.0270546	0.143354	ITPR2|ITPR1|KRAS
KEGG PATHWAY	MAPK signaling pathway	hsa04010	5	295	0.0274141	0.143354	CEBPZ|TAOK3|ANGPT1|RPS6KA5|KRAS
KEGG PATHWAY	Ether lipid metabolism	hsa00565	2	47	0.0308985	0.143354	ENPP2|PLB1
KEGG PATHWAY	Neurotrophin signaling pathway	hsa04722	3	119	0.031453	0.143354	SORT1|RPS6KA5|KRAS
KEGG PATHWAY	Amino sugar and nucleotide sugar metabolism	hsa00520	2	48	0.0320694	0.143354	GFPT2|CYB5R4
KEGG PATHWAY	Rap1 signaling pathway	hsa04015	4	210	0.0327698	0.143354	ANGPT1|MAGI3|PRKCZ|KRAS
KEGG PATHWAY	Thermogenesis	hsa04714	4	231	0.043714	0.143354	NDUFAF7|PRKG1|ATP5PF|KRAS
KEGG PATHWAY	Ubiquitin mediated proteolysis	hsa04120	3	137	0.0443652	0.143354	SMURF2|MGRN1|PRKN
KEGG PATHWAY	Estrogen signaling pathway	hsa04915	3	138	0.045149	0.143354	ITPR2|ITPR1|KRAS
KEGG PATHWAY	Signaling pathways regulating pluripotency of stem cells	hsa04550	3	140	0.0467371	0.143354	SMAD5|ID4|KRAS
KEGG PATHWAY	Parkinson disease	hsa05012	3	142	0.0483525	0.143354	ATP5PF|PRKN|LRRK2

## Sheet: Table S7
Supplementary Table 7. A summary of genes from FST in Mengshan.
Chrom	Starting position	Ending position	FST	Gene
8	84840001	84890000	0.332532	FAM120A
8	84840001	84890000	0.332532	PHF2
16	74680001	74730000	0.31298	LOC112441795
2	99220001	99270000	0.30316	ERBB4
21	32980001	33030000	0.301144	LOC112443250
21	32980001	33030000	0.301144	LOC112443150
21	32980001	33030000	0.301144	LOC112443340
21	32980001	33030000	0.301144	LOC112443149
2	99240001	99290000	0.29983	ERBB4
20	39600001	39650000	0.299793	LOC107131570
16	51800001	51850000	0.297342	TMEM82
16	51800001	51850000	0.297342	LOC112441770
16	51800001	51850000	0.297342	FBLIM1
16	51800001	51850000	0.297342	LOC101904639
16	51800001	51850000	0.297342	SLC25A34
16	51800001	51850000	0.297342	PLEKHM2
16	51820001	51870000	0.292696	LOC112441770
16	51820001	51870000	0.292696	SLC25A34
16	51820001	51870000	0.292696	PLEKHM2
2	99200001	99250000	0.289757	TRNAC-GCA
2	99200001	99250000	0.289757	ERBB4
8	86140001	86190000	0.286398	ROR2
13	58960001	59010000	0.284401	BMP7
21	25480001	25530000	0.283992	ANKRD34C
21	25480001	25530000	0.283992	TMED3
8	84860001	84910000	0.281409	FAM120A
8	84860001	84910000	0.281409	PHF2
8	17360001	17410000	0.27837	CAAP1
8	17360001	17410000	0.27837	LOC112447777
7	61320001	61370000	0.277548	HMGXB3
10	61400001	61450000	0.274189	SHC4
10	61400001	61450000	0.274189	CEP152
16	51840001	51890000	0.27305	LOC112441934
16	51840001	51890000	0.27305	PLEKHM2
16	51840001	51890000	0.27305	LOC515551
7	55360001	55410000	0.272442	LOC112447576
7	55360001	55410000	0.272442	KCTD16
5	100340001	100390000	0.267233	LOC100294723
11	75240001	75290000	0.266101	LOC112448817
11	75240001	75290000	0.266101	LOC112448816
11	75240001	75290000	0.266101	KLHL29
10	58960001	59010000	0.26607	GLDN
8	23780001	23830000	0.262984	MLLT3
27	24500001	24550000	0.262565	LOC112444602
27	24500001	24550000	0.262565	LOC100848853
10	58980001	59030000	0.261551	GLDN
16	51780001	51830000	0.259636	TMEM82
16	51780001	51830000	0.259636	LOC112441770
16	51780001	51830000	0.259636	FBLIM1
16	51780001	51830000	0.259636	LOC101904639
16	51780001	51830000	0.259636	SLC25A34
16	51780001	51830000	0.259636	PLEKHM2
10	34020001	34070000	0.257492	LOC112448648
10	34020001	34070000	0.257492	FAM98B
7	55380001	55430000	0.256529	KCTD16
7	55340001	55390000	0.256258	LOC112447576
7	55340001	55390000	0.256258	KCTD16
8	86760001	86810000	0.256023	LOC107132719
8	84820001	84870000	0.2547	FAM120A
1	52660001	52710000	0.254248	LOC112447294
1	52660001	52710000	0.254248	LOC112447296
7	61340001	61390000	0.25409	CSF1R
7	61340001	61390000	0.25409	HMGXB3
11	75220001	75270000	0.253992	LOC112448817
11	75220001	75270000	0.253992	LOC112448816
11	75220001	75270000	0.253992	KLHL29
21	25460001	25510000	0.253023	ANKRD34C
21	32960001	33010000	0.252111	LOC112443250
21	32960001	33010000	0.252111	LOC112443149
8	85660001	85710000	0.251122	LOC787410
8	86120001	86170000	0.250707	ROR2
6	91600001	91650000	0.250603	SHROOM3
10	61380001	61430000	0.250355	SHC4
10	61380001	61430000	0.250355	CEP152
4	104680001	104730000	0.249418	TRNAE-CUC
4	104680001	104730000	0.249418	TMEM178B
15	80640001	80690000	0.249078	LOC520402
15	80640001	80690000	0.249078	SLC43A3
8	86740001	86790000	0.248654	LOC107132719
21	33220001	33270000	0.248004	LOC112443151
21	33220001	33270000	0.248004	SNX33
21	33220001	33270000	0.248004	IMP3
21	33220001	33270000	0.248004	SNUPN
20	39620001	39670000	0.247371	LOC107131570
20	23820001	23870000	0.246784	MTREX
20	23820001	23870000	0.246784	DHX29
20	3680001	3730000	0.245879	FBXW11
11	66660001	66710000	0.245257	LOC112448807
11	66660001	66710000	0.245257	PPP3R1
11	66660001	66710000	0.245257	LOC112448808
11	66660001	66710000	0.245257	CNRIP1
16	67620001	67670000	0.245176	LOC112441859
10	58020001	58070000	0.244882	MYO5A
10	58020001	58070000	0.244882	MYO5C
6	91620001	91670000	0.24486	SHROOM3
20	51460001	51510000	0.242118	CDH12
10	58000001	58050000	0.241442	MIR1248-2
10	58000001	58050000	0.241442	MYO5A
18	34660001	34710000	0.240068	CES3
18	34660001	34710000	0.240068	CES4A
18	34660001	34710000	0.240068	CBFB
2	30960001	31010000	0.239809	SCN2A
13	58940001	58990000	0.239696	MIR2307
13	58940001	58990000	0.239696	BMP7
6	91580001	91630000	0.239316	SHROOM3
22	43820001	43870000	0.239068	ASB14
22	43820001	43870000	0.239068	APPL1
22	43820001	43870000	0.239068	DNAH12
14	45500001	45550000	0.2388	LOC101905780
23	46160001	46210000	0.23817	OFCC1
11	68580001	68630000	0.238138	SNRPG
11	68580001	68630000	0.238138	PCYOX1
22	48780001	48830000	0.23807	TRNAG-CCC
22	48780001	48830000	0.23807	LOC112443472
22	48780001	48830000	0.23807	DUSP7
22	48780001	48830000	0.23807	POC1A
3	140001	190000	0.237774	LOC790004
19	58920001	58970000	0.237546	SOX9
8	34400001	34450000	0.237407	LOC101904827
20	3660001	3710000	0.237213	FBXW11
15	25240001	25290000	0.235119	LOC101908225
14	11180001	11230000	0.235098	LOC100299192
5	100320001	100370000	0.234286	CLECL1
20	23800001	23850000	0.233833	MTREX
20	23800001	23850000	0.233833	DHX29
5	97480001	97530000	0.232404	LRP6
16	67680001	67730000	0.232209	PTGS2
8	84880001	84930000	0.231888	FAM120A
8	84880001	84930000	0.231888	PHF2
22	43800001	43850000	0.231442	ASB14
22	43800001	43850000	0.231442	DNAH12
16	67700001	67750000	0.231269	PTGS2
22	48760001	48810000	0.229785	TRNAG-CCC
22	48760001	48810000	0.229785	LOC112443472
22	48760001	48810000	0.229785	POC1A
22	22840001	22890000	0.229761	LOC112443450
5	100360001	100410000	0.229429	LOC100294723
18	34640001	34690000	0.229001	CES2
18	34640001	34690000	0.229001	LOC112442294
18	34640001	34690000	0.229001	CES3
18	34640001	34690000	0.229001	CES4A
21	33240001	33290000	0.228776	SNX33
21	33240001	33290000	0.228776	IMP3
21	33240001	33290000	0.228776	SNUPN
14	11200001	11250000	0.22779	LOC100299192
12	86940001	86990000	0.227494	RASA3
22	48800001	48850000	0.227151	LOC112443472
22	48800001	48850000	0.227151	DUSP7
22	48800001	48850000	0.227151	POC1A
15	30800001	30850000	0.226635	POU2F3
15	30800001	30850000	0.226635	OAF
4	15020001	15070000	0.22609	TAC1
5	54520001	54570000	0.226056	LRIG3
2	91660001	91710000	0.225269	RAPH1
7	50100001	50150000	0.225191	CTNNA1
3	108380001	108430000	0.224954	ZC3H12A
3	108380001	108430000	0.224954	LOC104971855
3	108380001	108430000	0.224954	MEAF6
2	91720001	91770000	0.224604	RAPH1
10	59000001	59050000	0.224328	LOC112448484
10	59000001	59050000	0.224328	GLDN
14	840001	890000	0.224212	LOC112449561
14	840001	890000	0.224212	MIR2309
14	840001	890000	0.224212	PLEC
27	24480001	24530000	0.224185	LOC100848853
29	2000001	2050000	0.223603	FAT3
3	104980001	105030000	0.223587	SCMH1
8	85680001	85730000	0.223521	LOC787410
9	101260001	101310000	0.223126	PRR18
9	101260001	101310000	0.223126	SFT2D1
11	75260001	75310000	0.223037	KLHL29
2	91680001	91730000	0.222933	RAPH1
9	101280001	101330000	0.222787	PRR18
9	101280001	101330000	0.222787	LOC101903545
9	101280001	101330000	0.222787	SFT2D1
8	85640001	85690000	0.222475	LOC787410
23	12220001	12270000	0.222475	BTBD9
3	108400001	108450000	0.222442	ZC3H12A
3	108400001	108450000	0.222442	LOC104971855
3	105000001	105050000	0.222113	SCMH1
2	91700001	91750000	0.222083	RAPH1
7	50000001	50050000	0.222056	CTNNA1
21	47200001	47250000	0.222045	SLC25A21
15	80660001	80710000	0.222029	LOC112441590
15	80660001	80710000	0.222029	SLC43A3
6	88640001	88690000	0.221826	RASSF6
13	3540001	3590000	0.221674	SNAP25
7	51420001	51470000	0.220123	LOC112447433
7	51420001	51470000	0.220123	PFDN1
7	51420001	51470000	0.220123	CYSTM1
13	65660001	65710000	0.220101	RAB5IF
13	65660001	65710000	0.220101	TGIF2
13	65660001	65710000	0.220101	LOC112449331
10	13220001	13270000	0.220031	LOC112448618
10	13220001	13270000	0.220031	DIS3L
10	13220001	13270000	0.220031	TIPIN
8	17380001	17430000	0.219872	CAAP1
7	55320001	55370000	0.219834	LOC112447576
7	55320001	55370000	0.219834	KCTD16
7	50020001	50070000	0.219224	CTNNA1
27	24520001	24570000	0.218729	LOC112444602
27	24520001	24570000	0.218729	LOC100848853
14	1200001	1250000	0.21869	MAFA
14	1200001	1250000	0.21869	ZC3H3
7	50080001	50130000	0.218678	CTNNA1
7	50060001	50110000	0.218469	CTNNA1
7	50120001	50170000	0.218309	CTNNA1
3	105020001	105070000	0.218132	SCMH1
3	104960001	105010000	0.218032	LOC112446072
3	104960001	105010000	0.218032	SCMH1
4	104700001	104750000	0.217399	TRNAE-CUC
4	104700001	104750000	0.217399	TMEM178B
6	94700001	94750000	0.21728	ANTXR2
7	50040001	50090000	0.216905	CTNNA1
22	21960001	22010000	0.216884	LOC101907965
22	21960001	22010000	0.216884	SUMF1
6	94680001	94730000	0.216873	ANTXR2
8	108620001	108670000	0.216634	BRINP1
13	19000001	19050000	0.216473	PARD3
11	68600001	68650000	0.216268	SNRPG
28	27200001	27250000	0.216208	LOC112444767
23	48380001	48430000	0.215733	LOC104969889
23	48380001	48430000	0.215733	LOC112443802
22	22860001	22910000	0.215515	LOC112443450
8	23800001	23850000	0.215502	MLLT3
20	23840001	23890000	0.215481	DHX29
1	52680001	52730000	0.215127	CD47
1	52680001	52730000	0.215127	LOC112447294
1	52680001	52730000	0.215127	LOC112447296
7	61300001	61350000	0.214084	SLC26A2
7	61300001	61350000	0.214084	PDE6A
7	61300001	61350000	0.214084	HMGXB3
22	48740001	48790000	0.21365	TRNAG-CCC
22	48740001	48790000	0.21365	POC1A
11	66640001	66690000	0.213365	LOC112448807
11	66640001	66690000	0.213365	PPP3R1
11	66640001	66690000	0.213365	LOC112448808
15	30780001	30830000	0.213273	POU2F3
15	30780001	30830000	0.213273	OAF
11	68700001	68750000	0.213075	CAPN14
2	30980001	31030000	0.21288	SCN2A
2	91740001	91790000	0.212821	RAPH1
10	91120001	91170000	0.212761	LOC112448569
11	68680001	68730000	0.212548	CAPN14
11	68680001	68730000	0.212548	EHD3
9	35860001	35910000	0.212202	LOC104969525
22	22820001	22870000	0.211903	LOC112443450
7	55400001	55450000	0.211883	KCTD16
4	104660001	104710000	0.211801	TMEM178B
17	19400001	19450000	0.211768	SLC7A11
12	28020001	28070000	0.211695	KL
29	26840001	26890000	0.211428	LOC782329
29	26840001	26890000	0.211428	LOC782288
8	76260001	76310000	0.210922	RASEF
8	76260001	76310000	0.210922	LOC104969409
8	108640001	108690000	0.210913	BRINP1
10	29980001	30030000	0.210808	SCG5
12	19680001	19730000	0.210759	LOC112449043
10	103060001	103110000	0.210213	PATL2
10	103060001	103110000	0.210213	B2M
18	4660001	4710000	0.210054	ADAMTS18
2	26760001	26810000	0.209541	TRNAR-UCU
2	26760001	26810000	0.209541	LOC104971168
2	26760001	26810000	0.209541	BBS5
8	34300001	34350000	0.209439	LOC101904827
4	12660001	12710000	0.209413	PON2
16	19740001	19790000	0.209001	USH2A
4	15000001	15050000	0.208661	TAC1
29	35100001	35150000	0.208586	NTM
15	80620001	80670000	0.208437	PRG3
15	80620001	80670000	0.208437	LOC520402
7	50300001	50350000	0.208424	SIL1
7	64960001	65010000	0.208365	GRIA1
29	35080001	35130000	0.2075	NTM
24	43600001	43650000	0.207213	LOC101902809
1	92200001	92250000	0.206802	NAALADL2
7	50440001	50490000	0.20663	SIL1
15	30820001	30870000	0.206582	POU2F3
11	9720001	9770000	0.206555	HK2
7	50280001	50330000	0.206401	LOC101905788
7	50280001	50330000	0.206401	SIL1
5	97460001	97510000	0.206375	MANSC1
3	104940001	104990000	0.206312	LOC112446072
3	104940001	104990000	0.206312	SCMH1
8	34420001	34470000	0.206264	LOC101904827
9	35880001	35930000	0.206235	LOC104969525
19	940001	990000	0.206078	CA10
17	9220001	9270000	0.205885	LOC112441991
9	42180001	42230000	0.205764	SEC63
8	11600001	11650000	0.205556	DDX58
8	11600001	11650000	0.205556	ACO1
10	61420001	61470000	0.205524	SHC4
10	61420001	61470000	0.205524	CEP152
6	94820001	94870000	0.205419	PRDM8
9	101240001	101290000	0.205261	TRNAG-CCC
4	104720001	104770000	0.205188	TMEM178B
7	50320001	50370000	0.205094	SIL1
29	39100001	39150000	0.204875	LOC616004
29	39100001	39150000	0.204875	MGC157405
22	48720001	48770000	0.204797	POC1A
7	49980001	50030000	0.204359	CTNNA1
7	51400001	51450000	0.204352	LOC112447433
7	51400001	51450000	0.204352	PFDN1
7	51400001	51450000	0.204352	CYSTM1
5	97500001	97550000	0.203952	LRP6
7	42660001	42710000	0.20372	TRNAL-CAA
7	42660001	42710000	0.20372	TRNAE-CUC
14	860001	910000	0.203684	LOC112449561
14	860001	910000	0.203684	MIR2309
14	860001	910000	0.203684	PLEC
8	17340001	17390000	0.203525	CAAP1
8	17340001	17390000	0.203525	LOC112447777
12	86960001	87010000	0.203294	LOC112449105
12	86960001	87010000	0.203294	RASA3
12	86960001	87010000	0.203294	LOC112449103
12	86960001	87010000	0.203294	LOC100848072
29	38340001	38390000	0.203106	PAG14
29	38340001	38390000	0.203106	PAG16
10	103040001	103090000	0.203044	PATL2
10	103040001	103090000	0.203044	SPG11
2	42020001	42070000	0.202992	GALNT13
22	38120001	38170000	0.202945	LOC101907894
15	59040001	59090000	0.202894	METTL15
2	42040001	42090000	0.202852	GALNT13
4	113620001	113670000	0.202652	ASIC3
4	113620001	113670000	0.202652	CDK5
4	113620001	113670000	0.202652	MIR6525
4	113620001	113670000	0.202652	TMUB1
4	113620001	113670000	0.202652	ABCB8
4	113620001	113670000	0.202652	FASTK
4	113620001	113670000	0.202652	AGAP3
4	113620001	113670000	0.202652	SLC4A2
24	20500001	20550000	0.202571	FHOD3
7	50420001	50470000	0.202562	SIL1
7	50140001	50190000	0.20215	CTNNA1
3	105040001	105090000	0.202137	SCMH1
19	63100001	63150000	0.202092	CACNG4
19	63100001	63150000	0.202092	CACNG1
19	63100001	63150000	0.202092	HELZ
20	51440001	51490000	0.202023	CDH12
2	26740001	26790000	0.201414	TRNAR-UCU
2	26740001	26790000	0.201414	LOC104971168
2	26740001	26790000	0.201414	BBS5
2	26740001	26790000	0.201414	KLHL41
24	8180001	8230000	0.201238	CCDC102B
10	29960001	30010000	0.201216	GREM1
10	29960001	30010000	0.201216	SCG5
2	6080001	6130000	0.201163	HIBCH
2	6080001	6130000	0.201163	C2H2orf88
16	1600001	1650000	0.200818	ZC3H11A
16	1600001	1650000	0.200818	SNRPE
19	960001	1010000	0.200794	CA10
10	13240001	13290000	0.200744	MAP2K1
10	13240001	13290000	0.200744	TIPIN
11	87940001	87990000	0.200718	LOC107132949
11	87940001	87990000	0.200718	IAH1
11	87940001	87990000	0.200718	CPSF3
11	87940001	87990000	0.200718	ADAM17
8	86040001	86090000	0.200661	ROR2
16	19000001	19050000	0.200456	USH2A
16	47840001	47890000	0.200257	LOC112441788
15	25220001	25270000	0.200131	LOC101908225
16	51760001	51810000	0.199964	FBLIM1
16	51760001	51810000	0.199964	LOC101904639
8	111480001	111530000	0.199907	LOC112447854
8	111480001	111530000	0.199907	LOC107133158
10	25880001	25930000	0.199836	HNRNPC
9	73280001	73330000	0.199771	AHI1
17	19380001	19430000	0.199762	SLC7A11
10	65200001	65250000	0.199762	TRNAH-GUG
10	65200001	65250000	0.199762	MIR2291
10	65200001	65250000	0.199762	TRNAH-GUG
10	65200001	65250000	0.199762	TRNAH-GUG
10	65200001	65250000	0.199762	SLC28A2
10	65200001	65250000	0.199762	SHF
7	50340001	50390000	0.199756	SIL1
4	113600001	113650000	0.199561	ATG9B
4	113600001	113650000	0.199561	ASIC3
4	113600001	113650000	0.199561	CDK5
4	113600001	113650000	0.199561	ABCB8
4	113600001	113650000	0.199561	SLC4A2
7	50460001	50510000	0.1995	SIL1
19	58900001	58950000	0.199485	SOX9
19	63080001	63130000	0.199301	CACNG4
19	63080001	63130000	0.199301	CACNG1
11	59660001	59710000	0.199248	LOC112448801
12	27980001	28030000	0.199237	STARD13
9	33120001	33170000	0.198979	NUS1
9	33120001	33170000	0.198979	NEPN
14	820001	870000	0.198764	LOC112449562
14	820001	870000	0.198764	GRINA
14	820001	870000	0.198764	LOC112449561
14	820001	870000	0.198764	PARP10
14	820001	870000	0.198764	PLEC
13	3520001	3570000	0.198746	SNAP25
16	19020001	19070000	0.198738	USH2A
14	1180001	1230000	0.1987	MAFA
14	1180001	1230000	0.1987	ZC3H3
3	25060001	25110000	0.198567	SPAG17
7	64980001	65030000	0.198564	GRIA1
8	38340001	38390000	0.198535	UHRF2
7	61280001	61330000	0.198426	SLC26A2
7	61280001	61330000	0.198426	PDE6A
7	61280001	61330000	0.198426	HMGXB3
10	61360001	61410000	0.198343	EID1
10	61360001	61410000	0.198343	SHC4
29	2020001	2070000	0.198253	FAT3
8	85900001	85950000	0.197919	ROR2
1	92220001	92270000	0.197877	NAALADL2
27	33280001	33330000	0.197597	LOC112444636
27	33280001	33330000	0.197597	STAR
27	33280001	33330000	0.197597	LOC112444637
27	33280001	33330000	0.197597	ASH2L
15	2140001	2190000	0.197585	GRIA4
29	26820001	26870000	0.1975	LOC100300434
29	26820001	26870000	0.1975	LOC782366
29	26820001	26870000	0.1975	LOC782329
29	26820001	26870000	0.1975	LOC782288
7	50480001	50530000	0.197457	SIL1
8	34380001	34430000	0.197314	LOC101904827
10	65180001	65230000	0.197246	SLC28A2
28	27180001	27230000	0.197163	LOC112444767
13	70220001	70270000	0.197115	LOC112449381
13	70220001	70270000	0.197115	CHD6
11	68560001	68610000	0.197091	SNRPG
11	68560001	68610000	0.197091	PCYOX1
7	51520001	51570000	0.197021	HBEGF
7	51520001	51570000	0.197021	SLC4A9
7	51520001	51570000	0.197021	LOC107132639
19	26860001	26910000	0.196856	ASGR2
19	26860001	26910000	0.196856	ASGR1
19	26860001	26910000	0.196856	LOC112442813
19	26860001	26910000	0.196856	DLG4
7	50400001	50450000	0.196816	SIL1
8	34320001	34370000	0.196683	LOC101904827
29	38360001	38410000	0.196593	PAG16
11	87920001	87970000	0.196396	LOC107132949
11	87920001	87970000	0.196396	IAH1
11	87920001	87970000	0.196396	ADAM17
3	42780001	42830000	0.196076	CDC14A
16	55120001	55170000	0.196056	KLHL20
7	61360001	61410000	0.19602	CSF1R
7	61360001	61410000	0.19602	HMGXB3
23	46180001	46230000	0.195865	OFCC1
12	19700001	19750000	0.195653	LOC112449043
11	74440001	74490000	0.195632	NCOA1
23	12240001	12290000	0.195474	BTBD9
10	20420001	20470000	0.19529	NPTN
2	91640001	91690000	0.19527	RAPH1
2	91640001	91690000	0.19527	ABI2
7	53960001	54010000	0.195119	ARHGAP26
14	45480001	45530000	0.195021	LOC101905780
13	11560001	11610000	0.194815	CCDC3
7	11360001	11410000	0.194791	LOC101904822
7	11360001	11410000	0.194791	ADGRE5
21	33200001	33250000	0.194528	LOC112443151
21	33200001	33250000	0.194528	SNX33
21	33200001	33250000	0.194528	CSPG4
12	28000001	28050000	0.1945	STARD13
13	18980001	19030000	0.194088	PARD3
27	30160001	30210000	0.193875	LOC112444629
7	29480001	29530000	0.193696	LOC112447389
8	85940001	85990000	0.193693	ROR2
6	94840001	94890000	0.193678	PRDM8
11	9740001	9790000	0.193626	HK2
7	50380001	50430000	0.193338	SIL1
21	47180001	47230000	0.193293	SLC25A21
18	46960001	47010000	0.193135	ZNF382
18	46960001	47010000	0.193135	ZNF529
18	49140001	49190000	0.193131	TIMM50
18	49140001	49190000	0.193131	DLL3
18	49140001	49190000	0.193131	SELENOV
18	49140001	49190000	0.193131	SUPT5H
7	11340001	11390000	0.193056	DDX39A
7	11340001	11390000	0.193056	LOC101904822
7	11340001	11390000	0.193056	ADGRE5
11	59640001	59690000	0.193021	LOC112448801
8	85920001	85970000	0.193001	ROR2
8	38320001	38370000	0.192999	UHRF2
3	46300001	46350000	0.19295	DPYD
6	88620001	88670000	0.192928	RASSF6
1	109040001	109090000	0.192869	RSRC1
21	39200001	39250000	0.192764	FOXG1
7	50500001	50550000	0.192759	SIL1
27	33200001	33250000	0.192712	TRNAC-GCA
27	33200001	33250000	0.192712	ADRB3
27	33200001	33250000	0.192712	EIF4EBP1
28	1580001	1630000	0.192669	URB2
12	28540001	28590000	0.192492	LOC112449115
12	28540001	28590000	0.192492	N4BP2L2
10	91140001	91190000	0.192454	LOC112448569
10	91140001	91190000	0.192454	LOC112448570
5	35820001	35870000	0.192447	NELL2
1	74520001	74570000	0.192251	MB21D2
7	46040001	46090000	0.192205	LOC112447420
7	46040001	46090000	0.192205	JADE2
7	51440001	51490000	0.192011	PFDN1
7	50360001	50410000	0.191578	SIL1
15	17780001	17830000	0.191571	NPAT
5	91960001	92010000	0.191547	RERGL
10	58040001	58090000	0.191532	MYO5A
10	58040001	58090000	0.191532	MYO5C
6	92240001	92290000	0.191362	CXCL13
8	38300001	38350000	0.191343	LOC101906397
8	38300001	38350000	0.191343	UHRF2
8	38300001	38350000	0.191343	GLDC
16	74700001	74750000	0.191256	LOC112441795
7	47320001	47370000	0.191044	IL9
10	28320001	28370000	0.191003	SLC12A6
10	25900001	25950000	0.190963	HNRNPC
9	19980001	20030000	0.190888	BCKDHB
8	86020001	86070000	0.190817	ROR2
29	2580001	2630000	0.190733	FAT3
15	59020001	59070000	0.190612	METTL15
20	21240001	21290000	0.190575	TRNAC-ACA
16	55100001	55150000	0.190543	KLHL20
1	130260001	130310000	0.19052	PIK3CB
1	91780001	91830000	0.190507	NAALADL2
7	57520001	57570000	0.19049	POU4F3
8	76240001	76290000	0.190447	RASEF
18	4640001	4690000	0.190191	ADAMTS18
22	44280001	44330000	0.190175	LOC112443464
22	44280001	44330000	0.190175	ARHGEF3
11	30200001	30250000	0.190023	FBXO11
6	87300001	87350000	0.190016	NPFFR2
7	53940001	53990000	0.18998	ARHGAP26
4	113640001	113690000	0.189968	MIR6525
4	113640001	113690000	0.189968	TMUB1
4	113640001	113690000	0.189968	FASTK
4	113640001	113690000	0.189968	AGAP3
4	113640001	113690000	0.189968	SLC4A2
11	59680001	59730000	0.189893	LOC112448801
4	5760001	5810000	0.189891	LOC101903668
4	5760001	5810000	0.189891	SPATA48
4	5760001	5810000	0.189891	ZPBP
20	51420001	51470000	0.189841	CDH12
20	38040001	38090000	0.189825	SKP2
20	38040001	38090000	0.189825	LMBRD2
20	38040001	38090000	0.189825	NADK2
18	43460001	43510000	0.189601	RHPN2
18	43460001	43510000	0.189601	GPATCH1
15	75940001	75990000	0.189319	PEX16
15	75940001	75990000	0.189319	C15H11orf94
15	75940001	75990000	0.189319	LARGE2
15	75940001	75990000	0.189319	PHF21A
7	51600001	51650000	0.189288	LOC112447436
7	51600001	51650000	0.189288	TRNAE-CUC
7	51600001	51650000	0.189288	LOC112447668
7	51600001	51650000	0.189288	LOC107132639
7	51600001	51650000	0.189288	ANKHD1
4	5220001	5270000	0.189283	GRB10
24	20520001	20570000	0.189222	FHOD3
29	14640001	14690000	0.189212	LOC101903773
20	23860001	23910000	0.189191	CCNO
20	23860001	23910000	0.189191	MCIDAS
20	23860001	23910000	0.189191	DHX29
29	36040001	36090000	0.189078	NFRKB
29	36040001	36090000	0.189078	TMEM45B
16	3420001	3470000	0.188972	SLC45A3
16	3420001	3470000	0.188972	NUCKS1
24	8160001	8210000	0.188803	CCDC102B
7	51500001	51550000	0.188669	PFDN1
7	51500001	51550000	0.188669	HBEGF
5	36320001	36370000	0.188663	TMEM117
19	920001	970000	0.188654	CA10
7	50580001	50630000	0.188555	SNHG4
7	50580001	50630000	0.188555	LOC112447601
7	50580001	50630000	0.188555	PAIP2
7	50580001	50630000	0.188555	MATR3
11	12900001	12950000	0.188372	DYSF
15	25260001	25310000	0.188356	LOC101908225
29	1680001	1730000	0.188346	SLC36A4
2	38740001	38790000	0.188314	ACVR1C
4	700001	750000	0.188266	LOC112446522
22	47160001	47210000	0.188206	CHDH
22	47160001	47210000	0.188206	CACNA1D
10	27740001	27790000	0.18819	LOC785723
10	27740001	27790000	0.18819	LOC785683
7	57680001	57730000	0.188151	GPR151
7	57680001	57730000	0.188151	TCERG1
22	47240001	47290000	0.188099	CACNA1D
19	12820001	12870000	0.188059	LOC112442834
19	12820001	12870000	0.188059	MYO19
19	12820001	12870000	0.188059	ZNHIT3
12	28500001	28550000	0.187724	N4BP2L2
13	12200001	12250000	0.187629	NUDT5
13	12200001	12250000	0.187629	SEC61A2
13	12200001	12250000	0.187629	DHTKD1
12	35220001	35270000	0.187496	LOC101902228
16	19760001	19810000	0.187402	USH2A
11	50580001	50630000	0.187334	LOC104973384
7	46200001	46250000	0.187316	SEC24A
7	46200001	46250000	0.187316	CAMLG
7	50160001	50210000	0.187309	LRRTM2
7	50160001	50210000	0.187309	CTNNA1
11	12940001	12990000	0.187266	DYSF
7	50560001	50610000	0.187017	SNHG4
7	50560001	50610000	0.187017	LOC112447601
7	50560001	50610000	0.187017	MATR3
16	46600001	46650000	0.186928	LOC104974451
16	46600001	46650000	0.186928	CAMTA1
10	58220001	58270000	0.186839	BCL2L10
10	58220001	58270000	0.186839	LOC112448647
10	58220001	58270000	0.186839	GNB5
8	11620001	11670000	0.186838	ACO1
18	60400001	60450000	0.186746	LOC101906367
18	60400001	60450000	0.186746	LOC618456
11	59700001	59750000	0.186688	LOC112448801
12	35240001	35290000	0.186671	LOC101902228
8	38360001	38410000	0.186544	LOC101902321
8	38360001	38410000	0.186544	UHRF2
13	3560001	3610000	0.186365	SNAP25
5	54540001	54590000	0.186266	LRIG3
19	63060001	63110000	0.186223	CACNG4
7	46180001	46230000	0.186197	SEC24A
15	20300001	20350000	0.186187	LOC100847607
15	20300001	20350000	0.186187	RDX
5	8180001	8230000	0.186045	LOC104972332
16	4840001	4890000	0.185993	YOD1
16	4840001	4890000	0.185993	C16H1orf116
16	4840001	4890000	0.185993	PFKFB2
10	28300001	28350000	0.185954	NOP10
10	28300001	28350000	0.185954	SLC12A6
9	63680001	63730000	0.185927	LOC112448190
8	23760001	23810000	0.185907	MLLT3
7	50260001	50310000	0.185842	LOC101905788
7	50260001	50310000	0.185842	SIL1
29	37440001	37490000	0.185828	CD5
29	37440001	37490000	0.185828	VPS37C
1	95720001	95770000	0.185673	PLD1
3	46280001	46330000	0.185655	DPYD
16	51860001	51910000	0.185608	LOC112441934
16	51860001	51910000	0.185608	PLEKHM2
16	51860001	51910000	0.185608	LOC515551
12	28520001	28570000	0.185605	N4BP2L2
29	39080001	39130000	0.185569	LOC616004
29	39080001	39130000	0.185569	MGC157405
6	88720001	88770000	0.185515	LOC112447100
6	88720001	88770000	0.185515	LOC112447101
7	46160001	46210000	0.185471	SEC24A
7	46160001	46210000	0.185471	SAR1B
16	46580001	46630000	0.185448	LOC104974451
16	46580001	46630000	0.185448	CAMTA1
10	28340001	28390000	0.185352	EMC4
10	28340001	28390000	0.185352	SLC12A6
7	46060001	46110000	0.185245	LOC112447420
7	46060001	46110000	0.185245	JADE2
2	125840001	125890000	0.185171	LOC112443702
2	125840001	125890000	0.185171	WASF2
12	35260001	35310000	0.18516	LOC101902228
4	113580001	113630000	0.184948	LOC104972290
4	113580001	113630000	0.184948	ATG9B
4	113580001	113630000	0.184948	ASIC3
4	113580001	113630000	0.184948	NOS3
4	113580001	113630000	0.184948	ABCB8
22	47260001	47310000	0.184652	CACNA1D
6	24840001	24890000	0.184629	DAPP1
4	105100001	105150000	0.184526	OR9A4
4	105100001	105150000	0.184526	LOC615237
24	43080001	43130000	0.184525	LOC101902135
24	43080001	43130000	0.184525	PSMG2
24	43080001	43130000	0.184525	PTPN2
1	109060001	109110000	0.184444	RSRC1
8	40920001	40970000	0.184415	RFX3
2	125860001	125910000	0.184263	CD164L2
2	125860001	125910000	0.184263	GPR3
2	125860001	125910000	0.184263	WASF2
24	20480001	20530000	0.184255	FHOD3
22	47140001	47190000	0.1841	CHDH
22	47140001	47190000	0.1841	LOC101903574
22	47140001	47190000	0.1841	CACNA1D
26	41960001	42010000	0.184026	LOC112444542
26	41960001	42010000	0.184026	TACC2
7	29460001	29510000	0.184011	LOC112447389
19	10860001	10910000	0.183975	RNFT1
19	10860001	10910000	0.183975	RPS6KB1
19	10860001	10910000	0.183975	LOC112442601
1	95700001	95750000	0.183951	PLD1
2	26720001	26770000	0.183892	FASTKD1
2	26720001	26770000	0.183892	LOC104971168
2	26720001	26770000	0.183892	BBS5
2	26720001	26770000	0.183892	KLHL41
9	20120001	20170000	0.18387	LOC112448017
7	50700001	50750000	0.183658	SMIM33
7	50700001	50750000	0.183658	DNAJC18
7	50700001	50750000	0.183658	TMEM173
7	50700001	50750000	0.183658	ECSCR
19	26880001	26930000	0.183515	ASGR1
19	26880001	26930000	0.183515	LOC112442813
19	26880001	26930000	0.183515	DLG4
12	28480001	28530000	0.183491	N4BP2L2
12	28480001	28530000	0.183491	PDS5B
7	46020001	46070000	0.183481	LOC112447420
7	46020001	46070000	0.183481	JADE2
11	68920001	68970000	0.183449	GALNT14
4	113660001	113710000	0.183265	AGAP3
6	92260001	92310000	0.183235	CXCL13
10	65160001	65210000	0.183111	SLC28A2
22	48700001	48750000	0.183041	ALAS1
22	48700001	48750000	0.183041	POC1A
7	57700001	57750000	0.182992	GPR151
7	51580001	51630000	0.182971	LOC112447436
7	51580001	51630000	0.182971	TRNAE-CUC
7	51580001	51630000	0.182971	LOC107132639
7	51580001	51630000	0.182971	ANKHD1
7	50520001	50570000	0.182925	SIL1
26	36800001	36850000	0.182859	CCDC172
10	91100001	91150000	0.182827	LOC112448569
10	91100001	91150000	0.182827	NRXN3
8	38020001	38070000	0.182736	KDM4C
11	75200001	75250000	0.182686	LOC112448817
11	75200001	75250000	0.182686	ATAD2B
11	75200001	75250000	0.182686	LOC112448816
11	75200001	75250000	0.182686	KLHL29
16	40380001	40430000	0.182674	LOC112441831
16	12420001	12470000	0.182671	RGS2
28	1560001	1610000	0.182513	URB2
28	1560001	1610000	0.182513	TAF5L
2	30940001	30990000	0.18249	SCN2A
9	87340001	87390000	0.182421	PPP1R14C
9	87340001	87390000	0.182421	IYD
2	125820001	125870000	0.182416	LOC112443702
2	125820001	125870000	0.182416	WASF2
29	35120001	35170000	0.182398	NTM
13	65680001	65730000	0.182367	RAB5IF
13	65680001	65730000	0.182367	TGIF2
13	65680001	65730000	0.182367	LOC112449331
13	65680001	65730000	0.182367	SLA2
1	54580001	54630000	0.182365	LOC112446992
22	22960001	23010000	0.182269	LOC112443450
22	22960001	23010000	0.182269	LOC112443448
5	35840001	35890000	0.18221	NELL2
28	29200001	29250000	0.182171	NUDT13
28	29200001	29250000	0.182171	FAM149B1
28	29200001	29250000	0.182171	ECD
5	36300001	36350000	0.18196	TMEM117
16	40400001	40450000	0.181952	LOC112441831
3	112020001	112070000	0.18191	CSMD2
7	50720001	50770000	0.181895	SMIM33
7	50720001	50770000	0.181895	TMEM173
7	50720001	50770000	0.181895	ECSCR
19	10900001	10950000	0.181808	LOC112442601
8	86000001	86050000	0.181739	ROR2
21	33260001	33310000	0.181646	SNUPN
21	33260001	33310000	0.181646	PTPN9
1	54600001	54650000	0.181604	LOC112446992
3	42800001	42850000	0.181564	CDC14A
15	59000001	59050000	0.181477	METTL15
29	38980001	39030000	0.18146	PAG17
9	19960001	20010000	0.181419	BCKDHB
1	74500001	74550000	0.181368	MB21D2
12	35280001	35330000	0.181281	LOC101902228
24	43620001	43670000	0.181119	LOC101902809
22	47280001	47330000	0.181049	CACNA1D
2	36020001	36070000	0.181007	LOC101906513
2	36020001	36070000	0.181007	RBMS1
25	36440001	36490000	0.180948	AZGP1
25	36440001	36490000	0.180948	GJC3
25	36440001	36490000	0.180948	LOC101904258
25	36440001	36490000	0.180948	TRIM4
25	36440001	36490000	0.180948	LOC112444279
21	33140001	33190000	0.18091	ODF3L1
21	33140001	33190000	0.18091	CSPG4
11	9700001	9750000	0.180608	LOC112448974
11	9700001	9750000	0.180608	POLE4
11	9700001	9750000	0.180608	HK2
16	71820001	71870000	0.180536	LOC112441793
16	71820001	71870000	0.180536	SLC30A1
9	42200001	42250000	0.180461	SEC63
25	36580001	36630000	0.180447	CYP3A4
3	46320001	46370000	0.180418	DPYD
12	55320001	55370000	0.1804	SPRY2
7	50620001	50670000	0.180121	MZB1
7	50620001	50670000	0.180121	PROB1
7	50620001	50670000	0.180121	PAIP2
7	50620001	50670000	0.180121	SLC23A1
7	50620001	50670000	0.180121	MATR3
7	51620001	51670000	0.180118	LOC112447668
7	51620001	51670000	0.180118	ANKHD1
5	9820001	9870000	0.180068	OTOGL
8	11580001	11630000	0.180066	DDX58
8	11580001	11630000	0.180066	ACO1
7	27500001	27550000	0.180063	LOC104969133
19	1120001	1170000	0.180012	TRNAS-GGA
19	1120001	1170000	0.180012	CA10
16	2860001	2910000	0.179837	TMEM81
16	2860001	2910000	0.179837	LOC112441810
16	2860001	2910000	0.179837	RBBP5
2	64840001	64890000	0.179835	LYPD1
2	64840001	64890000	0.179835	NCKAP5
8	85980001	86030000	0.179826	ROR2
23	12200001	12250000	0.179668	BTBD9
29	1700001	1750000	0.179615	SLC36A4
4	104600001	104650000	0.179565	TMEM178B
10	91840001	91890000	0.179522	CEP128
6	92280001	92330000	0.179517	CXCL13
24	43100001	43150000	0.179504	PTPN2
14	1220001	1270000	0.179427	MAFA
14	1220001	1270000	0.179427	RHPN1
3	105240001	105290000	0.179425	LOC786231
16	47820001	47870000	0.179225	LOC112441788
21	33460001	33510000	0.179182	NEIL1
21	33460001	33510000	0.179182	MIR631
21	33460001	33510000	0.179182	COMMD4
21	33460001	33510000	0.179182	MAN2C1
16	33920001	33970000	0.179175	CEP170
7	27520001	27570000	0.179153	LOC104969133
5	56560001	56610000	0.179149	LOC100138638
10	28120001	28170000	0.17912	LOC788764
10	28120001	28170000	0.17912	LOC504344
19	16360001	16410000	0.179072	ASIC2
29	37460001	37510000	0.179062	LOC613739
29	37460001	37510000	0.179062	VPS37C
22	44300001	44350000	0.179044	ARHGEF3
6	97600001	97650000	0.179022	SCD5
7	47300001	47350000	0.179021	IL9
7	47300001	47350000	0.179021	SLC25A48
29	37500001	37550000	0.178906	LOC613739
29	37500001	37550000	0.178906	LOC100847667
7	57660001	57710000	0.178898	GPR151
7	57660001	57710000	0.178898	TCERG1
29	37420001	37470000	0.178893	LOC112444914
29	37420001	37470000	0.178893	CD5
29	37420001	37470000	0.178893	VPS37C
20	54660001	54710000	0.178867	LOC112443057
3	119660001	119710000	0.178842	COPS9
3	119660001	119710000	0.178842	OTOS
7	50760001	50810000	0.178801	UBE2D2
14	1160001	1210000	0.178763	ZC3H3
7	50780001	50830000	0.178756	UBE2D2
7	47340001	47390000	0.178741	FBXL21
7	7140001	7190000	0.178668	LOC614095
7	7140001	7190000	0.178668	LOC532441
7	7140001	7190000	0.178668	LOC506323
10	89900001	89950000	0.178637	NRXN3
16	39880001	39930000	0.178625	PIGC
16	39880001	39930000	0.178625	C16H1orf105
16	39880001	39930000	0.178625	DNM3
8	69500001	69550000	0.178531	LOC104969384
8	69500001	69550000	0.178531	BMP1
8	69500001	69550000	0.178531	PHYHIP
7	51240001	51290000	0.178427	LOC112447581
7	51240001	51290000	0.178427	LOC104969190
7	51480001	51530000	0.178366	PFDN1
9	71380001	71430000	0.178343	EYA4
19	48920001	48970000	0.177977	TRNAE-CUC
19	48920001	48970000	0.177977	TRNAR-CCG
19	48920001	48970000	0.177977	KPNA2
27	33180001	33230000	0.177947	GOT1L1
27	33180001	33230000	0.177947	TRNAC-GCA
27	33180001	33230000	0.177947	ADRB3
7	93900001	93950000	0.177818	KIAA0825
7	51560001	51610000	0.177805	LOC112447436
7	51560001	51610000	0.177805	TRNAE-CUC
7	51560001	51610000	0.177805	SLC4A9
7	51560001	51610000	0.177805	LOC107132639
19	9600001	9650000	0.177805	LOC112442868
19	9600001	9650000	0.177805	LOC112442863
19	9600001	9650000	0.177805	LOC112442866
19	9600001	9650000	0.177805	LOC112442784
19	9600001	9650000	0.177805	MGC137055
19	9600001	9650000	0.177805	LOC112442795
19	9600001	9650000	0.177805	TEX14
15	30740001	30790000	0.177788	OAF
16	47860001	47910000	0.177722	LOC112441788
25	36600001	36650000	0.177686	CYP3A4
25	36600001	36650000	0.177686	CYP3A5
22	38100001	38150000	0.177675	LOC101907894
16	46540001	46590000	0.177665	CAMTA1
21	33160001	33210000	0.177661	ODF3L1
21	33160001	33210000	0.177661	CSPG4
12	13480001	13530000	0.177639	ENOX1
29	39120001	39170000	0.177631	MGC157405
19	7240001	7290000	0.177546	LOC112442594
19	7240001	7290000	0.177546	LOC527335
7	42680001	42730000	0.177498	PGBD2
18	21820001	21870000	0.177418	RBL2
18	21820001	21870000	0.177418	AKTIP
12	28560001	28610000	0.177329	LOC112449115
12	28560001	28610000	0.177329	N4BP2L1
12	28560001	28610000	0.177329	N4BP2L2
11	68900001	68950000	0.177284	GALNT14
27	25420001	25470000	0.177174	LOC104976077
9	33420001	33470000	0.177146	ROS1
10	91820001	91870000	0.177056	CEP128
28	3240001	3290000	0.176866	LOC614741
5	61040001	61090000	0.17683	CFAP54
29	42060001	42110000	0.176822	RTN3
8	85740001	85790000	0.176778	SPTLC1
7	50600001	50650000	0.176773	PAIP2
7	50600001	50650000	0.176773	SLC23A1
7	50600001	50650000	0.176773	MATR3
15	20320001	20370000	0.176573	RDX
6	94660001	94710000	0.176569	ANTXR2
10	61020001	61070000	0.176557	GALK2
29	1720001	1770000	0.176551	SLC36A4
4	96020001	96070000	0.176546	PLXNA4
6	71800001	71850000	0.176539	PPAT
6	71800001	71850000	0.176539	SRP72
6	71800001	71850000	0.176539	PAICS
10	30000001	30050000	0.17649	LOC112448433
10	30000001	30050000	0.17649	SCG5
27	25400001	25450000	0.176482	LOC104976077
22	14900001	14950000	0.17641	CYP8B1
22	14900001	14950000	0.17641	ACKR2
22	14900001	14950000	0.17641	LOC112443512
7	50680001	50730000	0.176407	DNAJC18
7	50680001	50730000	0.176407	ECSCR
7	65000001	65050000	0.176285	GRIA1
28	26920001	26970000	0.176265	LOC104976195
28	26920001	26970000	0.176265	TBATA
28	26920001	26970000	0.176265	ADAMTS14
29	42040001	42090000	0.176192	ATL3
29	42040001	42090000	0.176192	RTN3
21	33280001	33330000	0.17603	SNUPN
21	33280001	33330000	0.17603	PTPN9
8	17320001	17370000	0.176025	CAAP1
8	17320001	17370000	0.176025	LOC112447777
8	17320001	17370000	0.176025	PLAA
7	50840001	50890000	0.175963	LOC112447430
7	50840001	50890000	0.175963	CXXC5
15	75960001	76010000	0.175911	LARGE2
15	75960001	76010000	0.175911	PHF21A
15	59060001	59110000	0.17591	METTL15
12	28460001	28510000	0.175804	PDS5B
12	13500001	13550000	0.175787	ENOX1
13	12220001	12270000	0.175771	SEC61A2
13	12220001	12270000	0.175771	DHTKD1
8	85780001	85830000	0.175701	SPTLC1
18	220001	270000	0.175592	LOC100138269
18	220001	270000	0.175592	LOC107133318
7	71900001	71950000	0.175462	TRNAG-CCC
7	71900001	71950000	0.175462	LOC112447666
7	71900001	71950000	0.175462	C1QTNF2
8	85960001	86010000	0.175442	ROR2
8	85760001	85810000	0.175421	SPTLC1
16	40340001	40390000	0.175355	LOC112441831
16	78340001	78390000	0.175162	LOC107133267
18	18200001	18250000	0.175108	ZNF423
5	110160001	110210000	0.175107	KDELR3
5	110160001	110210000	0.175107	DDX17
5	110160001	110210000	0.175107	DMC1
6	97580001	97630000	0.175072	SCD5
18	41800001	41850000	0.175059	TSHZ3
12	86980001	87030000	0.175042	LOC112449105
12	86980001	87030000	0.175042	RASA3
12	86980001	87030000	0.175042	LOC112449103
12	86980001	87030000	0.175042	LOC100848072
19	44220001	44270000	0.174974	GPATCH8
15	1080001	1130000	0.174959	LOC100300302
8	62440001	62490000	0.174958	IGFBPL1
8	62440001	62490000	0.174958	LOC507550
9	33440001	33490000	0.174927	ROS1
16	3400001	3450000	0.174906	SLC45A3
19	54960001	55010000	0.174898	MGAT5B
7	43380001	43430000	0.174883	LOC112447411
7	43380001	43430000	0.174883	AZU1
7	43380001	43430000	0.174883	LOC112447659
7	43380001	43430000	0.174883	PRTN3
7	43380001	43430000	0.174883	ELANE
7	43380001	43430000	0.174883	CFD
7	43380001	43430000	0.174883	MED16
7	43380001	43430000	0.174883	PLPPR3
26	42060001	42110000	0.174883	MIR2396
26	42060001	42110000	0.174883	TACC2
2	6160001	6210000	0.174879	C2H2orf88
19	12840001	12890000	0.174817	LOC112442834
19	12840001	12890000	0.174817	PIGW
19	12840001	12890000	0.174817	MYO19
19	12840001	12890000	0.174817	ZNHIT3
16	23200001	23250000	0.174775	LOC112441784
3	119020001	119070000	0.174749	LOC112445899
3	119020001	119070000	0.174749	LOC613418
26	41980001	42030000	0.174727	LOC112444542
26	41980001	42030000	0.174727	TACC2
24	29600001	29650000	0.174683	LOC112444229
22	47180001	47230000	0.174616	CACNA1D
16	23520001	23570000	0.174613	LOC101908759
16	23520001	23570000	0.174613	EPRS
16	23520001	23570000	0.174613	BPNT1
6	89900001	89950000	0.17458	PARM1
12	55340001	55390000	0.174571	SPRY2
10	28100001	28150000	0.174545	LOC788778
10	28100001	28150000	0.174545	LOC788764
29	26860001	26910000	0.174475	LOC782288
29	26860001	26910000	0.174475	LOC782216
27	33400001	33450000	0.174412	PLPP5
27	33400001	33450000	0.174412	DDHD2
27	33400001	33450000	0.174412	NSD3
19	10880001	10930000	0.17436	RNFT1
19	10880001	10930000	0.17436	LOC112442601
15	45100001	45150000	0.174348	PPFIBP2
21	33440001	33490000	0.174297	NEIL1
21	33440001	33490000	0.174297	MIR631
21	33440001	33490000	0.174297	COMMD4
21	33440001	33490000	0.174297	MAN2C1
21	33440001	33490000	0.174297	SIN3A
6	84660001	84710000	0.17421	MGC152010
27	33300001	33350000	0.174124	STAR
27	33300001	33350000	0.174124	LOC112444637
27	33300001	33350000	0.174124	LSM1
27	33300001	33350000	0.174124	BAG4
27	33300001	33350000	0.174124	ASH2L
8	69520001	69570000	0.174121	MIR320A-1
8	69520001	69570000	0.174121	POLR3D
8	69520001	69570000	0.174121	BMP1
8	69520001	69570000	0.174121	PHYHIP
19	48780001	48830000	0.174103	LOC112442687
7	44640001	44690000	0.174088	HSPA4
26	36680001	36730000	0.173989	GFRA1
26	49020001	49070000	0.173981	MGMT
7	46080001	46130000	0.173877	JADE2
7	46080001	46130000	0.173877	LOC104972839
3	119060001	119110000	0.173835	LOC782152
3	119060001	119110000	0.173835	LOC782114
3	119060001	119110000	0.173835	LOC613418
22	43840001	43890000	0.173828	ASB14
22	43840001	43890000	0.173828	APPL1
22	43840001	43890000	0.173828	HESX1
22	22880001	22930000	0.1738	LOC112443450
27	33800001	33850000	0.173763	TRNAG-UCC
7	50740001	50790000	0.173744	TMEM173
7	50740001	50790000	0.173744	UBE2D2
16	46520001	46570000	0.173715	CAMTA1
1	109080001	109130000	0.173694	RSRC1
24	35400001	35450000	0.173609	COLEC12
7	51540001	51590000	0.173601	HBEGF
7	51540001	51590000	0.173601	SLC4A9
7	51540001	51590000	0.173601	LOC107132639
7	50860001	50910000	0.17359	LOC112447430
7	50860001	50910000	0.17359	CXXC5
16	18860001	18910000	0.173525	USH2A
16	18860001	18910000	0.173525	KCTD3
1	106300001	106350000	0.173432	B3GALNT1
4	14460001	14510000	0.173407	LOC100139363
4	14460001	14510000	0.173407	SDHAF3
20	51480001	51530000	0.173265	CDH12
7	50240001	50290000	0.173237	CTNNA1
7	50240001	50290000	0.173237	SIL1
7	51460001	51510000	0.173223	PFDN1
3	119040001	119090000	0.173027	LOC112445899
3	119040001	119090000	0.173027	LOC782152
3	119040001	119090000	0.173027	LOC613418
11	68940001	68990000	0.172891	GALNT14
29	2600001	2650000	0.172841	FAT3
4	110580001	110630000	0.172788	CNTNAP2
6	116140001	116190000	0.172669	RNF4
6	116140001	116190000	0.172669	FAM193A
26	49040001	49090000	0.172449	MGMT
2	86400001	86450000	0.172408	PLCL1
5	25600001	25650000	0.172394	LOC112446662
5	25600001	25650000	0.172394	GTSF1
2	42060001	42110000	0.172354	GALNT13
15	45080001	45130000	0.172199	PPFIBP2
16	2880001	2930000	0.172145	LOC112441810
16	2880001	2930000	0.172145	RBBP5
8	34280001	34330000	0.17206	LOC101904827
12	55520001	55570000	0.172023	LOC104976344
7	50540001	50590000	0.171882	SNHG4
7	50540001	50590000	0.171882	LOC112447601
10	27760001	27810000	0.17183	LOC785723
10	27760001	27810000	0.17183	LOC785683
10	27760001	27810000	0.17183	LOC785647
20	38020001	38070000	0.171828	SKP2
20	38020001	38070000	0.171828	NADK2
24	57240001	57290000	0.171638	NEDD4L
12	28760001	28810000	0.17156	ZAR1L
12	28760001	28810000	0.17156	FRY
11	66680001	66730000	0.17155	LOC112448808
11	66680001	66730000	0.17155	CNRIP1
16	71840001	71890000	0.171487	LOC112441793
16	71840001	71890000	0.171487	SLC30A1
16	46560001	46610000	0.171462	CAMTA1
28	44240001	44290000	0.171449	2024-03-08
18	21840001	21890000	0.171419	TRNAC-ACA
18	21840001	21890000	0.171419	RBL2
18	21840001	21890000	0.171419	AKTIP
2	125800001	125850000	0.171377	WASF2
3	104920001	104970000	0.171356	LOC112445891
3	104920001	104970000	0.171356	SCMH1
28	29180001	29230000	0.17125	NUDT13
28	29180001	29230000	0.17125	ECD
3	91640001	91690000	0.17124	LOC112446164
3	91640001	91690000	0.17124	TRNAP-AGG
3	91640001	91690000	0.17124	FAM151A
3	91640001	91690000	0.17124	LOC615989
17	7200001	7250000	0.17124	MAB21L2
17	7200001	7250000	0.17124	LRBA
5	91980001	92030000	0.171229	RERGL
7	54460001	54510000	0.171186	NR3C1
8	69720001	69770000	0.171164	PPP3CC
8	69720001	69770000	0.171164	SLC39A14
7	49960001	50010000	0.171161	CTNNA1
7	51640001	51690000	0.171074	ANKHD1
8	20300001	20350000	0.171028	ELAVL2
16	4820001	4870000	0.170996	YOD1
16	4820001	4870000	0.170996	C16H1orf116
7	51680001	51730000	0.170951	EIF4EBP3
7	51680001	51730000	0.170951	SRA1
7	51680001	51730000	0.170951	ANKHD1
7	46920001	46970000	0.170862	TIFAB
10	57960001	58010000	0.170858	MYO5A
8	20320001	20370000	0.170839	ELAVL2
16	12400001	12450000	0.170827	RGS2
1	137760001	137810000	0.170818	CPNE4
26	49560001	49610000	0.170806	LOC112444512
10	28080001	28130000	0.170785	LOC788790
10	28080001	28130000	0.170785	LOC788778
23	15320001	15370000	0.17069	LOC112443820
23	15320001	15370000	0.17069	FOXP4
6	71820001	71870000	0.170604	PPAT
6	71820001	71870000	0.170604	SRP72
6	71820001	71870000	0.170604	PAICS
4	10280001	10330000	0.170549	LOC112446321
5	37580001	37630000	0.170519	LOC112446856
16	46460001	46510000	0.170351	CAMTA1
22	37320001	37370000	0.170349	TRNAC-GCA
22	37320001	37370000	0.170349	PRICKLE2
19	58880001	58930000	0.170336	SOX9
7	50800001	50850000	0.170263	UBE2D2
7	43440001	43490000	0.17015	R3HDM4
7	43440001	43490000	0.17015	KISS1R
7	43440001	43490000	0.17015	ARID3A
18	61960001	62010000	0.170135	LOC112442381
18	61960001	62010000	0.170135	SBK2
18	61960001	62010000	0.170135	LOC112442464
18	61960001	62010000	0.170135	LOC104974947
18	61960001	62010000	0.170135	SBK3
18	61960001	62010000	0.170135	SSC5D
5	110140001	110190000	0.170098	KDELR3
5	110140001	110190000	0.170098	DDX17
7	43320001	43370000	0.170069	MISP
7	43320001	43370000	0.170069	PALM
7	43320001	43370000	0.170069	PTBP1
20	37100001	37150000	0.170052	CPLANE1
27	33440001	33490000	0.169948	MIR2400
27	33440001	33490000	0.169948	NSD3
9	56600001	56650000	0.16994	TRNAC-ACA
9	56600001	56650000	0.16994	LOC782527
8	20340001	20390000	0.169824	ELAVL2
3	32260001	32310000	0.169794	DRAM2
3	32260001	32310000	0.169794	CEPT1
7	53280001	53330000	0.169759	LOC100847454
26	7080001	7130000	0.169674	PRKG1
5	94980001	95030000	0.169662	ERP27
5	94980001	95030000	0.169662	MGP
6	89800001	89850000	0.16965	LOC101907265
6	89800001	89850000	0.16965	PARM1
16	39640001	39690000	0.169629	DNM3
12	35300001	35350000	0.169503	LOC112449128
12	35300001	35350000	0.169503	LOC101902228
4	56400001	56450000	0.169488	DOCK4
24	43120001	43170000	0.169452	PTPN2
4	104580001	104630000	0.169348	TMEM178B
3	33540001	33590000	0.169314	MIR2413
20	36780001	36830000	0.169307	WDR70
16	33900001	33950000	0.169259	CEP170
10	20320001	20370000	0.169235	REC114
7	58020001	58070000	0.169234	PPP2R2B
21	44580001	44630000	0.1692	LOC112443158
6	88740001	88790000	0.169153	LOC112447101
22	48560001	48610000	0.169101	MIR135A-1
22	48560001	48610000	0.169101	GLYCTK
22	48560001	48610000	0.169101	DNAH1
21	46400001	46450000	0.169048	LOC112443206
3	25040001	25090000	0.168934	SPAG17
7	43340001	43390000	0.16893	LOC112447411
7	43340001	43390000	0.16893	PTBP1
7	43340001	43390000	0.16893	PLPPR3
22	22940001	22990000	0.168916	LOC112443450
18	18180001	18230000	0.16886	ZNF423
1	7420001	7470000	0.168821	LOC112448287
7	43260001	43310000	0.168788	FGF22
7	43260001	43310000	0.168788	FSTL3
7	43260001	43310000	0.168788	PRSS57
7	43260001	43310000	0.168788	RNF126
7	43260001	43310000	0.168788	PALM
5	97440001	97490000	0.16875	MANSC1
5	97440001	97490000	0.16875	BORCS5
11	26840001	26890000	0.168722	LOC112448770
11	26840001	26890000	0.168722	CAMKMT
19	44060001	44110000	0.168721	SLC4A1
26	7100001	7150000	0.168678	PRKG1
21	46360001	46410000	0.16866	LOC112443206
16	76540001	76590000	0.168622	DENND1B
20	37120001	37170000	0.168585	CPLANE1
20	37120001	37170000	0.168585	NIPBL
1	114880001	114930000	0.168568	P2RY1
10	89920001	89970000	0.168537	NRXN3
21	46380001	46430000	0.168479	LOC112443206
15	14200001	14250000	0.168349	MAML2
3	54180001	54230000	0.168345	GBP4
7	54480001	54530000	0.168316	NR3C1
1	114860001	114910000	0.168288	P2RY1
1	114860001	114910000	0.168288	LOC112447741
9	19940001	19990000	0.168193	BCKDHB
22	38280001	38330000	0.168134	LOC101907894
3	119640001	119690000	0.168125	LOC526047
3	119640001	119690000	0.168125	COPS9
3	119640001	119690000	0.168125	OTOS
7	58040001	58090000	0.168096	PPP2R2B
7	46100001	46150000	0.168084	LOC112447578
7	46100001	46150000	0.168084	JADE2
7	46100001	46150000	0.168084	LOC104972839
7	46100001	46150000	0.168084	SAR1B
10	20340001	20390000	0.167919	NPTN
10	20340001	20390000	0.167919	REC114
16	18880001	18930000	0.16787	USH2A
16	18880001	18930000	0.16787	KCTD3
7	50820001	50870000	0.16785	UBE2D2
7	50820001	50870000	0.16785	CXXC5
17	6880001	6930000	0.167776	LRBA
10	80000001	80050000	0.16771	RAD51B
22	48540001	48590000	0.167698	MIR135A-1
22	48540001	48590000	0.167698	GLYCTK
22	48540001	48590000	0.167698	DNAH1
7	44620001	44670000	0.167661	HSPA4
4	14980001	15030000	0.167624	TAC1
2	125880001	125930000	0.167541	CD164L2
2	125880001	125930000	0.167541	FCN3
2	125880001	125930000	0.167541	GPR3
2	125880001	125930000	0.167541	MAP3K6
2	125880001	125930000	0.167541	WASF2
27	33420001	33470000	0.167522	PLPP5
27	33420001	33470000	0.167522	MIR2400
27	33420001	33470000	0.167522	NSD3
9	35900001	35950000	0.16752	LOC104969525
10	59460001	59510000	0.167464	LOC101906656
10	59460001	59510000	0.167464	AP4E1
16	30800001	30850000	0.167414	TFB2M
16	30800001	30850000	0.167414	CNST
16	30800001	30850000	0.167414	SMYD3
12	20980001	21030000	0.167391	WDFY2
26	39200001	39250000	0.167389	NANOS1
26	39200001	39250000	0.167389	EIF3A
6	88460001	88510000	0.167261	ALB
7	50880001	50930000	0.167258	CXXC5
11	75280001	75330000	0.167257	KLHL29
22	44260001	44310000	0.167256	LOC112443464
22	44260001	44310000	0.167256	ARHGEF3
16	23240001	23290000	0.167212	LOC112441784
17	6900001	6950000	0.167206	LRBA
7	43120001	43170000	0.16717	ODF3L2
7	43120001	43170000	0.16717	MADCAM1
7	43120001	43170000	0.16717	TPGS1
7	43120001	43170000	0.16717	SHC2
7	71880001	71930000	0.167085	TRNAG-CCC
7	71880001	71930000	0.167085	C1QTNF2
16	28620001	28670000	0.167046	ENAH
15	58980001	59030000	0.167002	METTL15
7	43680001	43730000	0.166988	ATP5F1D
7	43680001	43730000	0.166988	CIRBP
7	43680001	43730000	0.166988	CBARP
7	43680001	43730000	0.166988	MIDN
7	43680001	43730000	0.166988	C7H19orf24
7	43680001	43730000	0.166988	EFNA2
12	50140001	50190000	0.166959	TRNAY-AUA
6	72100001	72150000	0.166915	SPINK2
19	44260001	44310000	0.166888	GPATCH8
20	4780001	4830000	0.166868	CREBRF
6	94860001	94910000	0.166854	PRDM8
27	33460001	33510000	0.16677	MIR2400
27	33460001	33510000	0.16677	NSD3
22	21980001	22030000	0.16674	LOC101907965
22	21980001	22030000	0.16674	SUMF1
22	21980001	22030000	0.16674	SETMAR
7	43400001	43450000	0.166721	PRTN3
7	43400001	43450000	0.166721	ELANE
7	43400001	43450000	0.166721	LOC112447653
7	43400001	43450000	0.166721	R3HDM4
7	43400001	43450000	0.166721	CFD
7	43400001	43450000	0.166721	MED16
2	38780001	38830000	0.166682	ACVR1C
10	76200001	76250000	0.166633	SYNE2
12	28420001	28470000	0.166627	PDS5B
8	61040001	61090000	0.166517	PAX5
22	47200001	47250000	0.166457	CACNA1D
8	36340001	36390000	0.166452	PTPRD
4	79280001	79330000	0.166408	INHBA
29	14800001	14850000	0.166392	LOC101903773
16	46480001	46530000	0.166382	CAMTA1
7	93880001	93930000	0.16635	KIAA0825
17	6920001	6970000	0.166298	LRBA
5	92000001	92050000	0.166269	RERGL
29	12180001	12230000	0.166236	DLG2
14	7060001	7110000	0.16623	LOC112449602
14	7060001	7110000	0.16623	ZFAT
22	50440001	50490000	0.166218	CDHR4
22	50440001	50490000	0.166218	GMPPB
22	50440001	50490000	0.166218	RNF123
22	50440001	50490000	0.166218	IP6K1
26	49540001	49590000	0.166209	LOC112444515
26	49540001	49590000	0.166209	LOC112444512
7	57380001	57430000	0.166195	LARS
7	57380001	57430000	0.166195	RBM27
3	105060001	105110000	0.166162	SCMH1
7	43360001	43410000	0.166115	LOC112447411
7	43360001	43410000	0.166115	AZU1
7	43360001	43410000	0.166115	LOC112447659
7	43360001	43410000	0.166115	PRTN3
7	43360001	43410000	0.166115	PTBP1
7	43360001	43410000	0.166115	PLPPR3
10	58780001	58830000	0.166101	DMXL2
11	30220001	30270000	0.166045	FBXO11
7	54440001	54490000	0.165949	NR3C1
29	8300001	8350000	0.165924	TMEM135
1	137740001	137790000	0.165921	CPNE4
5	75360001	75410000	0.165916	CSF2RB
18	21500001	21550000	0.165909	LOC112442284
11	72840001	72890000	0.165899	CIB4
11	72840001	72890000	0.165899	KCNK3
6	88480001	88530000	0.165771	ALB
6	88480001	88530000	0.165771	AFP
5	25580001	25630000	0.165766	LOC112446662
5	25580001	25630000	0.165766	GTSF1
5	25580001	25630000	0.165766	NCKAP1L
2	38820001	38870000	0.165703	CYTIP
2	38820001	38870000	0.165703	ACVR1C
4	104480001	104530000	0.165702	TMEM178B
27	25440001	25490000	0.165667	LOC104976077
10	57940001	57990000	0.165656	MYO5A
10	61340001	61390000	0.165638	EID1
10	61340001	61390000	0.165638	SHC4
15	17020001	17070000	0.165627	ALKBH8
10	58200001	58250000	0.165613	BCL2L10
10	58200001	58250000	0.165613	GNB5
12	50160001	50210000	0.165595	TRNAY-AUA
12	50160001	50210000	0.165595	LOC112449066
19	44040001	44090000	0.165477	SLC4A1
19	44040001	44090000	0.165477	LOC107131530
7	46380001	46430000	0.165393	CATSPER3
7	46380001	46430000	0.165393	PCBD2
29	36020001	36070000	0.165346	NFRKB
29	36020001	36070000	0.165346	TMEM45B
29	37520001	37570000	0.165252	LOC100847667
29	37520001	37570000	0.165252	PAG10
7	43420001	43470000	0.165243	LOC112447653
7	43420001	43470000	0.165243	R3HDM4
7	43420001	43470000	0.165243	KISS1R
7	43420001	43470000	0.165243	MED16
7	43420001	43470000	0.165243	ARID3A
12	55500001	55550000	0.165193	LOC104976344
2	125920001	125970000	0.165155	SYTL1
2	125920001	125970000	0.165155	TMEM222
2	125920001	125970000	0.165155	MAP3K6
2	125920001	125970000	0.165155	WDTC1
8	38380001	38430000	0.165059	LOC101902321
8	38380001	38430000	0.165059	LOC101902389
8	38380001	38430000	0.165059	UHRF2
12	36560001	36610000	0.16502	RNF17
8	76280001	76330000	0.16487	LOC104969409
22	43900001	43950000	0.164844	HESX1
22	43900001	43950000	0.164844	IL17RD
5	75400001	75450000	0.164829	TST
5	75400001	75450000	0.164829	TEX33
5	75400001	75450000	0.164829	MPST
2	76100001	76150000	0.164727	CNTNAP5
21	42060001	42110000	0.164714	NUBPL
12	29200001	29250000	0.164708	RXFP2
7	43700001	43750000	0.164703	CIRBP
7	43700001	43750000	0.164703	C7H19orf24
7	43700001	43750000	0.164703	EFNA2
22	50100001	50150000	0.164702	TRNAE-UUC
22	50100001	50150000	0.164702	GNAI2
22	50100001	50150000	0.164702	SLC38A3
16	76520001	76570000	0.164696	DENND1B
17	6860001	6910000	0.164642	LRBA
6	94720001	94770000	0.164604	ANTXR2
12	36640001	36690000	0.164562	ATP12A
11	101240001	101290000	0.16454	LAMC3
29	14660001	14710000	0.164532	LOC101903773
9	28540001	28590000	0.164524	PKIB
3	32300001	32350000	0.164482	DRAM2
29	38320001	38370000	0.164458	PAG14
16	23500001	23550000	0.164435	LOC101908759
16	23500001	23550000	0.164435	EPRS
6	87320001	87370000	0.164429	NPFFR2
11	25100001	25150000	0.164392	LOC112448764
11	25100001	25150000	0.164392	TRNAI-UAU
11	25100001	25150000	0.164392	HAAO
2	38760001	38810000	0.16431	ACVR1C
3	33560001	33610000	0.164248	MIR2413
4	96000001	96050000	0.164223	PLXNA4
4	12640001	12690000	0.164222	PON2
8	70940001	70990000	0.164209	STC1
3	42760001	42810000	0.164203	CDC14A
22	23440001	23490000	0.164147	CNTN4
8	49100001	49150000	0.164097	ALDH1A1
2	26780001	26830000	0.164036	TRNAR-UCU
18	26620001	26670000	0.163928	MIR2285N-4
19	44240001	44290000	0.16388	GPATCH8
4	5740001	5790000	0.163795	LOC101903668
4	5740001	5790000	0.163795	SPATA48
15	20280001	20330000	0.163795	LOC100847607
15	20280001	20330000	0.163795	RDX
8	69480001	69530000	0.163785	LOC104969384
8	69480001	69530000	0.163785	BMP1
26	42040001	42090000	0.163783	TACC2
24	23020001	23070000	0.16378	NOL4
7	46320001	46370000	0.16376	C7H5orf24
7	46320001	46370000	0.16376	TXNDC15
9	32860001	32910000	0.163671	SLC35F1
29	39000001	39050000	0.163667	PAG17
8	108660001	108710000	0.163662	BRINP1
2	125900001	125950000	0.163633	CD164L2
2	125900001	125950000	0.163633	FCN3
2	125900001	125950000	0.163633	SYTL1
2	125900001	125950000	0.163633	TMEM222
2	125900001	125950000	0.163633	MAP3K6
7	49840001	49890000	0.163592	ETF1

## Sheet: Table S8
Supplementary Table 8. A summary of genes from π-ratio in Mengshan.
Chrom	Starting position	Ending position	θπ ratio	Gene
23	26300001	26350000	2.13574	LOC107131258
23	26300001	26350000	2.13574	LOC101903211
23	26380001	26430000	1.95061	LOC101903211
9	39300001	39350000	1.58787	LOC112448182
9	39300001	39350000	1.58787	RPF2
28	280001	330000	1.29683	OR5L2
28	280001	330000	1.29683	OR5AS1
9	39280001	39330000	1.18965	LOC112448182
9	39280001	39330000	1.18965	RPF2
9	39280001	39330000	1.18965	SLC16A10
10	22920001	22970000	1.16629	LOC107132829
10	22920001	22970000	1.16629	LOC100336282
11	41480001	41530000	1.1407	LOC107132926
16	44800001	44850000	1.10834	RERE
9	39420001	39470000	1.10395	AMD1
16	44580001	44630000	1.09075	LOC112441936
16	44580001	44630000	1.09075	LOC112441839
16	44580001	44630000	1.09075	RERE
11	41460001	41510000	1.05792	LOC107132926
5	48160001	48210000	1.05762	LOC101905641
5	48160001	48210000	1.05762	LOC101905683
12	72720001	72770000	1.04364	LOC100337390
3	51980001	52030000	1.02313	HFM1
10	100200001	100250000	0.977092	PTPN21
10	61020001	61070000	0.976596	GALK2
16	44780001	44830000	0.972177	RERE
28	20040001	20090000	0.964744	LOC112444762
10	61040001	61090000	0.960034	COPS2
10	61040001	61090000	0.960034	GALK2
1	111240001	111290000	0.951789	KCNAB1
5	48180001	48230000	0.945133	LOC101905641
5	48180001	48230000	0.945133	LOC101905683
28	300001	350000	0.925621	OR5AS1
3	52000001	52050000	0.921722	HFM1
11	25220001	25270000	0.919343	LOC101906077
15	20080001	20130000	0.90286	TRNAR-CCU
17	70740001	70790000	0.896638	LOC504730
17	70740001	70790000	0.896638	LOC112442063
17	70740001	70790000	0.896638	LOC100852304
9	39260001	39310000	0.877729	SLC16A10
10	61000001	61050000	0.87075	GALK2
17	14340001	14390000	0.855632	SMARCA5
19	48920001	48970000	0.850244	TRNAE-CUC
19	48920001	48970000	0.850244	TRNAR-CCG
19	48920001	48970000	0.850244	KPNA2
9	87100001	87150000	0.848003	LOC785982
9	87100001	87150000	0.848003	RAET1L
9	87100001	87150000	0.848003	LOC101903261
5	31500001	31550000	0.836908	LOC781840
5	31500001	31550000	0.836908	C5H12orf54
10	60940001	60990000	0.836433	GALK2
11	25240001	25290000	0.814443	LOC101906077
4	110520001	110570000	0.813888	CNTNAP2
29	9880001	9930000	0.813421	CREBZF
29	9880001	9930000	0.813421	TMEM126A
29	9880001	9930000	0.813421	LOC112444923
29	9880001	9930000	0.813421	TMEM126B
11	41500001	41550000	0.805032	LOC107132926
3	51960001	52010000	0.794783	HFM1
23	26280001	26330000	0.787415	LOC107131258
23	26280001	26330000	0.787415	LOC101903211
12	67100001	67150000	0.7853	GPC5
26	38000001	38050000	0.774817	LOC101901937
1	58580001	58630000	0.75908	ZDHHC23
1	58580001	58630000	0.75908	GRAMD1C
4	110540001	110590000	0.757049	CNTNAP2
16	45120001	45170000	0.748466	LOC786597
16	45120001	45170000	0.748466	LOC101906278
1	136300001	136350000	0.744866	TMEM108
23	25660001	25710000	0.736682	LOC100848815
23	25660001	25710000	0.736682	BLA-DQB
10	60260001	60310000	0.736642	ATP8B4
1	111260001	111310000	0.732015	LOC112447737
1	111260001	111310000	0.732015	KCNAB1
10	60280001	60330000	0.73191	ATP8B4
28	7500001	7550000	0.730358	LOC112444804
13	69640001	69690000	0.720973	LOC112449380
13	69640001	69690000	0.720973	TOP1
12	67220001	67270000	0.717118	GPC5
3	9180001	9230000	0.716229	LOC112445930
11	95360001	95410000	0.716103	NEK6
11	95360001	95410000	0.716103	PSMB7
20	70780001	70830000	0.71581	IRX4
23	26440001	26490000	0.711205	LOC101903211
13	69740001	69790000	0.705503	LOC112449431
13	69740001	69790000	0.705503	LOC112449434
13	69740001	69790000	0.705503	LOC101907320
13	69740001	69790000	0.705503	TOP1
4	110480001	110530000	0.703779	CNTNAP2
23	25640001	25690000	0.703122	BOLA-DQA5
23	25640001	25690000	0.703122	BLA-DQB
10	13300001	13350000	0.693817	MAP2K1
10	13300001	13350000	0.693817	SNAPC5
1	136900001	136950000	0.692813	UBA5
1	136900001	136950000	0.692813	ACAD11
5	48200001	48250000	0.692723	LOC101905683
16	45140001	45190000	0.689884	LOC101906278
17	14500001	14550000	0.688332	GAB1
10	75160001	75210000	0.686357	KCNH5
2	27320001	27370000	0.68293	NOSTRIN
2	27320001	27370000	0.68293	CERS6
10	13280001	13330000	0.681459	MAP2K1
10	13280001	13330000	0.681459	SNAPC5
10	100220001	100270000	0.679856	PTPN21
10	100220001	100270000	0.679856	ZC3H14
16	44820001	44870000	0.6783	RERE
1	136280001	136330000	0.675032	TMEM108
1	136840001	136890000	0.671613	UBA5
1	136840001	136890000	0.671613	NPHP3
10	13240001	13290000	0.668819	MAP2K1
10	13240001	13290000	0.668819	TIPIN
1	125060001	125110000	0.6639	SLC9A9
10	22900001	22950000	0.663846	LOC525951
10	22900001	22950000	0.663846	LOC107132829
10	22900001	22950000	0.663846	LOC100336282
10	61060001	61110000	0.663203	COPS2
10	61060001	61110000	0.663203	GALK2
8	43880001	43930000	0.662498	KANK1
21	2720001	2770000	0.656228	ATP10A
4	110560001	110610000	0.655685	CNTNAP2
10	54540001	54590000	0.655554	NEDD4
18	34660001	34710000	0.655104	CES3
18	34660001	34710000	0.655104	CES4A
18	34660001	34710000	0.655104	CBFB
9	39400001	39450000	0.654797	AMD1
9	26600001	26650000	0.653855	NKAIN2
3	8940001	8990000	0.653288	SLAMF1
3	9160001	9210000	0.65081	LOC112445930
3	9160001	9210000	0.65081	SLAMF6
3	52020001	52070000	0.648267	HFM1
7	4000001	4050000	0.646093	TM6SF2
7	4000001	4050000	0.646093	HAPLN4
7	4000001	4050000	0.646093	NCAN
5	31480001	31530000	0.644859	LOC504567
5	31480001	31530000	0.644859	LOC781840
23	31360001	31410000	0.64031	LOC616611
23	31360001	31410000	0.64031	HIST1H2BJ
23	31360001	31410000	0.64031	TRNAS-GCU
23	31360001	31410000	0.64031	TRNAP-CGG
23	31360001	31410000	0.64031	TRNAS-GCU
23	31360001	31410000	0.64031	TRNAI-UAU
23	31360001	31410000	0.64031	LOC112443797
17	14320001	14370000	0.639975	SMARCA5
17	14320001	14370000	0.639975	FREM3
4	110500001	110550000	0.637982	CNTNAP2
3	8960001	9010000	0.635796	SLAMF1
23	49080001	49130000	0.63237	FARS2
17	14480001	14530000	0.627958	GAB1
16	21180001	21230000	0.62652	SPATA17
18	34680001	34730000	0.626411	CES4A
18	34680001	34730000	0.626411	CBFB
12	67200001	67250000	0.625979	GPC5
11	95380001	95430000	0.625645	NEK6
11	95380001	95430000	0.625645	PSMB7
9	33420001	33470000	0.619488	ROS1
9	33120001	33170000	0.619355	NUS1
9	33120001	33170000	0.619355	NEPN
26	38020001	38070000	0.616291	LOC101901937
23	31380001	31430000	0.613428	TRNAP-CGG
23	31380001	31430000	0.613428	TRNAS-GCU
23	31380001	31430000	0.613428	TRNAI-UAU
23	31380001	31430000	0.613428	LOC112443797
23	31380001	31430000	0.613428	TRNAR-ACG
23	31380001	31430000	0.613428	TRNAM-CAU
23	31380001	31430000	0.613428	TRNAV-AAC
23	31380001	31430000	0.613428	TRNAA-AGC
23	31380001	31430000	0.613428	TRNAM-CAU
23	31380001	31430000	0.613428	TRNAM-CAU
23	31380001	31430000	0.613428	TRNAA-AGC
16	45100001	45150000	0.610611	LOC786597
17	14520001	14570000	0.610419	TRNAK-UUU
17	14520001	14570000	0.610419	GAB1
10	60980001	61030000	0.610146	GALK2
10	44380001	44430000	0.607787	FRMD6
11	9700001	9750000	0.606669	LOC112448974
11	9700001	9750000	0.606669	POLE4
11	9700001	9750000	0.606669	HK2
11	41520001	41570000	0.603056	LOC107132926
17	14440001	14490000	0.601015	LOC101906545
17	14440001	14490000	0.601015	GAB1
11	68560001	68610000	0.600418	SNRPG
11	68560001	68610000	0.600418	PCYOX1
10	60960001	61010000	0.599191	GALK2
1	136920001	136970000	0.596881	ACAD11
3	8920001	8970000	0.595317	SLAMF1
3	8920001	8970000	0.595317	CD48
22	27020001	27070000	0.593515	CNTN3
9	35860001	35910000	0.592082	LOC104969525
1	136980001	137030000	0.591514	ACKR4
1	136980001	137030000	0.591514	ACAD11
15	18080001	18130000	0.58638	C15H11orf65
9	26580001	26630000	0.584944	NKAIN2
11	95780001	95830000	0.584045	LOC112448901
11	95780001	95830000	0.584045	OLFML2A
17	14640001	14690000	0.582871	USP38
3	42260001	42310000	0.581913	DPH5
19	48940001	48990000	0.577696	TRNAR-CCG
19	48940001	48990000	0.577696	KPNA2
10	13260001	13310000	0.574405	MAP2K1
10	13220001	13270000	0.572033	LOC112448618
10	13220001	13270000	0.572033	DIS3L
10	13220001	13270000	0.572033	TIPIN
10	54520001	54570000	0.57069	NEDD4
8	59440001	59490000	0.568991	UNC13B
1	58560001	58610000	0.565979	GRAMD1C
14	77960001	78010000	0.564612	RALYL
3	42240001	42290000	0.563487	LOC104971613
3	42240001	42290000	0.563487	DPH5
1	136820001	136870000	0.563478	NPHP3
17	14460001	14510000	0.561635	LOC101906545
17	14460001	14510000	0.561635	GAB1
28	20060001	20110000	0.561198	LOC112444762
17	14420001	14470000	0.559987	GAB1
4	109920001	109970000	0.556932	CNTNAP2
23	26400001	26450000	0.556845	LOC101903211
4	109940001	109990000	0.556563	CNTNAP2
28	320001	370000	0.554748	OR5AS1
3	51180001	51230000	0.554234	TRNAE-UUC
3	51180001	51230000	0.554234	C3H1orf146
3	51180001	51230000	0.554234	BTBD8
28	220001	270000	0.554032	LOC112444722
24	17840001	17890000	0.553987	TRNAW-CCA
9	33440001	33490000	0.553983	ROS1
24	17820001	17870000	0.553149	TRNAW-CCA
26	38320001	38370000	0.55066	LOC112444480
4	109900001	109950000	0.55003	CNTNAP2
8	38440001	38490000	0.548223	TPD52L3
8	38440001	38490000	0.548223	IL33
3	42280001	42330000	0.546281	LOC112446080
3	42280001	42330000	0.546281	DPH5
3	42280001	42330000	0.546281	SLC30A7
29	12540001	12590000	0.542448	RAB30
6	19520001	19570000	0.541291	ARHGEF38
18	44720001	44770000	0.537875	KIAA0355
5	8180001	8230000	0.535482	LOC104972332
9	33500001	33550000	0.534198	VGLL2
9	38880001	38930000	0.532981	LOC784866
17	14660001	14710000	0.532929	USP38
22	19340001	19390000	0.531468	GRM7
26	37980001	38030000	0.53034	LOC101901937
17	14060001	14110000	0.529	GYPA
8	38460001	38510000	0.527274	IL33
3	46320001	46370000	0.526837	DPYD
15	77260001	77310000	0.526238	RAPSN
15	77260001	77310000	0.526238	CELF1
5	31520001	31570000	0.526093	LOC781840
5	31520001	31570000	0.526093	C5H12orf54
28	200001	250000	0.525453	LOC112444722
15	75840001	75890000	0.525065	SLC35C1
15	75840001	75890000	0.525065	CRY2
1	33000001	33050000	0.520954	CADM2
10	22940001	22990000	0.520448	LOC112448408
10	22940001	22990000	0.520448	LOC107132829
10	22940001	22990000	0.520448	LOC100336282
2	31680001	31730000	0.520357	GRB14
12	67120001	67170000	0.519727	GPC5
4	109880001	109930000	0.519497	CNTNAP2
28	7520001	7570000	0.51906	LOC112444804
20	3680001	3730000	0.517991	FBXW11
16	44560001	44610000	0.517699	LOC112441936
16	44560001	44610000	0.517699	LOC112441839
16	44560001	44610000	0.517699	ENO1
15	20700001	20750000	0.516138	ARHGAP20
10	60140001	60190000	0.513961	ATP8B4
10	52100001	52150000	0.513592	AQP9
10	54440001	54490000	0.512396	NEDD4
7	3980001	4030000	0.510227	TM6SF2
7	3980001	4030000	0.510227	SUGP1
7	3980001	4030000	0.510227	HAPLN4
7	3980001	4030000	0.510227	NCAN
16	21200001	21250000	0.509473	SPATA17
9	80940001	80990000	0.50907	PEX3
9	80940001	80990000	0.50907	FUCA2
11	15640001	15690000	0.507278	LTBP1
4	42380001	42430000	0.50627	MAGI2
23	36200001	36250000	0.501198	LOC112443852
23	36200001	36250000	0.501198	LOC100847951
3	12940001	12990000	0.500136	LOC107132121
3	12940001	12990000	0.500136	LOC100849046
26	16240001	16290000	0.499167	LOC540627
29	42040001	42090000	0.498957	ATL3
29	42040001	42090000	0.498957	RTN3
23	26460001	26510000	0.498331	LOC101903211
10	60160001	60210000	0.494977	ATP8B4
18	34700001	34750000	0.494468	CBFB
1	111200001	111250000	0.49195	KCNAB1
13	69660001	69710000	0.488942	LOC112449380
13	69660001	69710000	0.488942	TOP1
11	38680001	38730000	0.488824	LOC107132925
13	36480001	36530000	0.488598	MPP7
13	36480001	36530000	0.488598	LOC104973767
8	59420001	59470000	0.487446	UNC13B
15	17680001	17730000	0.486376	CUL5
9	33140001	33190000	0.483445	GOPC
9	33140001	33190000	0.483445	NEPN
15	20260001	20310000	0.481463	RDX
16	45160001	45210000	0.480754	LOC101906278
1	125220001	125270000	0.48046	SLC9A9
10	100180001	100230000	0.479973	PTPN21
15	37900001	37950000	0.479883	CYP2R1
15	37900001	37950000	0.479883	PDE3B
3	63100001	63150000	0.479825	ADGRL2
21	2800001	2850000	0.479285	ATP10A
20	70800001	70850000	0.478222	MRPL36
20	70800001	70850000	0.478222	NDUFS6
17	55780001	55830000	0.476864	TMEM233
17	12580001	12630000	0.476166	C17H4orf51
17	12580001	12630000	0.476166	ZNF827
10	30080001	30130000	0.475806	LOC112448434
10	30080001	30130000	0.475806	ARHGAP11A
13	36460001	36510000	0.47433	MPP7
13	36460001	36510000	0.47433	LOC104973767
2	73160001	73210000	0.472459	CLASP1
15	20240001	20290000	0.471202	ZC3H12C
15	20240001	20290000	0.471202	RDX
15	16440001	16490000	0.470347	GUCY1A2
2	99240001	99290000	0.467477	ERBB4
17	14700001	14750000	0.467331	USP38
7	68780001	68830000	0.466735	HAVCR2
7	68780001	68830000	0.466735	MED7
1	111220001	111270000	0.464543	KCNAB1
26	38300001	38350000	0.464475	LOC112444480
26	38300001	38350000	0.464475	RAB11FIP2
13	69720001	69770000	0.461944	LOC112449423
13	69720001	69770000	0.461944	LOC101907320
13	69720001	69770000	0.461944	TOP1
15	16420001	16470000	0.461599	GUCY1A2
17	14040001	14090000	0.46046	GYPA
1	4040001	4090000	0.460322	TIAM1
1	6380001	6430000	0.460113	GRIK1
10	60920001	60970000	0.460102	GALK2
10	60920001	60970000	0.460102	FAM227B
15	20100001	20150000	0.459242	TRNAR-CCU
3	62980001	63030000	0.454902	ADGRL2
29	9900001	9950000	0.453766	TMEM126A
29	9900001	9950000	0.453766	LOC112444923
29	9900001	9950000	0.453766	TMEM126B
29	9900001	9950000	0.453766	DLG2
20	40340001	40390000	0.453711	LOC107131571
14	30040001	30090000	0.453407	MTFR1
7	41680001	41730000	0.453286	LOC112447515
9	35880001	35930000	0.451817	LOC104969525
11	9720001	9770000	0.451529	HK2
16	44840001	44890000	0.450962	RERE
10	48060001	48110000	0.450344	VPS13C
15	20360001	20410000	0.450283	RDX
10	44400001	44450000	0.449906	FRMD6
4	42360001	42410000	0.449469	MAGI2
21	1900001	1950000	0.449338	SNRPN
21	1900001	1950000	0.449338	SNURF
7	42460001	42510000	0.448871	LOC100299275
7	42460001	42510000	0.448871	MGC137030
3	9040001	9090000	0.447748	CD84
3	9040001	9090000	0.447748	LOC112445929
23	30640001	30690000	0.447427	LOC529518
23	30640001	30690000	0.447427	LOC615902
23	30640001	30690000	0.447427	LOC619021
1	125240001	125290000	0.44564	SLC9A9
11	66640001	66690000	0.445202	LOC112448807
11	66640001	66690000	0.445202	PPP3R1
11	66640001	66690000	0.445202	LOC112448808
22	27040001	27090000	0.444475	CNTN3
28	3260001	3310000	0.444013	LOC614741
18	44700001	44750000	0.443409	KIAA0355
6	101100001	101150000	0.442861	MAPK10
15	17700001	17750000	0.440307	LOC112441692
15	17700001	17750000	0.440307	ACAT1
15	17700001	17750000	0.440307	CUL5
11	66620001	66670000	0.440273	LOC112448807
11	66620001	66670000	0.440273	PPP3R1
4	95200001	95250000	0.43932	MKLN1
4	95200001	95250000	0.43932	PODXL
17	13400001	13450000	0.43889	HHIP
16	57880001	57930000	0.437515	PAPPA2
14	77940001	77990000	0.437321	RALYL
4	65440001	65490000	0.434886	AQP1
4	65440001	65490000	0.434886	MINDY4
3	58060001	58110000	0.434255	COL24A1
28	10120001	10170000	0.434064	RYR2
16	57860001	57910000	0.432986	LOC101902104
16	57860001	57910000	0.432986	PAPPA2
27	34320001	34370000	0.432342	ADAM32
3	42380001	42430000	0.431991	EXTL2
3	42380001	42430000	0.431991	SLC30A7
4	109960001	110010000	0.431961	CNTNAP2
13	15080001	15130000	0.431255	LOC112449251
9	39380001	39430000	0.430623	AMD1
10	52120001	52170000	0.430061	AQP9
5	58120001	58170000	0.429786	LOC782220
15	44700001	44750000	0.428913	LOC539064
15	44700001	44750000	0.428913	OR5P3
15	44700001	44750000	0.428913	LOC529308
23	25680001	25730000	0.428166	LOC100848815
23	25680001	25730000	0.428166	BOLA-DRB3
23	25680001	25730000	0.428166	BLA-DQB
5	68700001	68750000	0.428081	APPL2
1	125040001	125090000	0.427558	SLC9A9
17	44740001	44790000	0.427028	LOC112442000
3	17540001	17590000	0.426808	LOC100848785
3	17540001	17590000	0.426808	LOC100848804
3	63120001	63170000	0.426007	ADGRL2
7	42480001	42530000	0.425309	MGC137030
7	42480001	42530000	0.425309	LYPD8
7	42480001	42530000	0.425309	LOC112447409
22	14000001	14050000	0.424486	ULK4
11	22600001	22650000	0.424412	SLC8A1
23	47640001	47690000	0.423919	BMP6
17	69080001	69130000	0.42323	MTMR3
5	8200001	8250000	0.421949	LOC104972332
3	8900001	8950000	0.421231	CD48
17	69100001	69150000	0.419593	HORMAD2
17	69100001	69150000	0.419593	MTMR3
17	14360001	14410000	0.41874	SMARCA5
1	4420001	4470000	0.417894	TIAM1
1	6400001	6450000	0.417644	GRIK1
10	30100001	30150000	0.417435	LOC112448434
4	95180001	95230000	0.416696	MKLN1
3	51160001	51210000	0.416356	GLMN
3	51160001	51210000	0.416356	C3H1orf146
29	29340001	29390000	0.415951	CDON
10	75140001	75190000	0.415167	KCNH5
7	4020001	4070000	0.415034	NR2C2AP
7	4020001	4070000	0.415034	BORCS8
7	4020001	4070000	0.415034	NCAN
7	4020001	4070000	0.415034	LOC100271850-MEF2B
7	4020001	4070000	0.415034	RFXANK
17	14080001	14130000	0.414991	GYPB
15	2280001	2330000	0.414699	GRIA4
11	40880001	40930000	0.414493	TRNAC-ACA
11	40880001	40930000	0.414493	FANCL
2	47500001	47550000	0.414444	LOC112443690
2	47500001	47550000	0.414444	EPC2
1	87240001	87290000	0.413787	PEX5L
17	14020001	14070000	0.412607	GYPA
13	69760001	69810000	0.412217	LOC112449431
13	69760001	69810000	0.412217	LOC112449434
13	69760001	69810000	0.412217	LOC101907320
13	69760001	69810000	0.412217	PLCG1
13	69760001	69810000	0.412217	TOP1
17	14680001	14730000	0.410616	USP38
4	65420001	65470000	0.409593	AQP1
4	65420001	65470000	0.409593	MINDY4
1	26460001	26510000	0.409534	ROBO1
10	60180001	60230000	0.408966	ATP8B4
7	68760001	68810000	0.408383	HAVCR2
4	109860001	109910000	0.407261	CNTNAP2
23	31980001	32030000	0.407217	SLC17A3
23	31980001	32030000	0.407217	SLC17A1
17	14560001	14610000	0.405603	TRNAK-UUU
27	34300001	34350000	0.404941	ADAM32
18	44740001	44790000	0.404672	GPI
18	44740001	44790000	0.404672	KIAA0355
3	9140001	9190000	0.40378	LOC112445930
3	9140001	9190000	0.40378	SLAMF6
27	21320001	21370000	0.403761	TUSC3
17	13940001	13990000	0.403161	TRNAG-UCC
11	32240001	32290000	0.402145	NRXN1
10	7900001	7950000	0.4019	F2R
10	7900001	7950000	0.4019	IQGAP2
11	66980001	67030000	0.401782	PROKR1
29	14200001	14250000	0.401562	LOC112444856
26	38280001	38330000	0.401071	LOC112444480
26	38280001	38330000	0.401071	RAB11FIP2
23	27220001	27270000	0.399368	EGFL8
23	27220001	27270000	0.399368	PRRT1
23	27220001	27270000	0.399368	FKBPL
23	27220001	27270000	0.399368	AGPAT1
23	27220001	27270000	0.399368	PPT2
23	27220001	27270000	0.399368	ATF6B
23	27220001	27270000	0.399368	LOC101903877
15	17660001	17710000	0.398935	CUL5
9	33480001	33530000	0.398352	VGLL2
9	33480001	33530000	0.398352	ROS1
11	66780001	66830000	0.398082	PLEK
3	63080001	63130000	0.398071	ADGRL2
28	10480001	10530000	0.398044	RYR2
17	13920001	13970000	0.397597	TRNAG-UCC
23	8620001	8670000	0.397094	C23H6orf106
16	8880001	8930000	0.396768	LOC789494
3	51260001	51310000	0.396261	BTBD8
10	75180001	75230000	0.395579	KCNH5
23	27440001	27490000	0.395471	ZBTB12
23	27440001	27490000	0.395471	EHMT2
23	27440001	27490000	0.395471	SLC44A4
5	95240001	95290000	0.395077	PLBD1
18	44620001	44670000	0.393725	LSM14A
17	14540001	14590000	0.392636	TRNAK-UUU
17	14540001	14590000	0.392636	GAB1
8	43860001	43910000	0.392466	KANK1
4	46800001	46850000	0.391796	ATXN7L1
13	9220001	9270000	0.391596	MACROD2
14	77980001	78030000	0.389841	RALYL
27	25540001	25590000	0.389623	TNKS
1	80060001	80110000	0.389435	MASP1
1	80060001	80110000	0.389435	RTP1
2	59580001	59630000	0.389338	THSD7B
3	42220001	42270000	0.388381	LOC104971613
3	42220001	42270000	0.388381	DPH5
8	43900001	43950000	0.38693	KANK1
19	48900001	48950000	0.386882	TRNAE-CUC
16	26980001	27030000	0.38688	CAPN8
3	12920001	12970000	0.384312	LOC100849046
17	9220001	9270000	0.384032	LOC112441991
2	27300001	27350000	0.383635	NOSTRIN
3	51520001	51570000	0.383512	TGFBR3
23	30620001	30670000	0.383149	LOC532291
23	30620001	30670000	0.383149	LOC529518
23	30620001	30670000	0.383149	LOC615902
28	22460001	22510000	0.383059	CTNNA3
26	16220001	16270000	0.38277	LOC112444508
4	32560001	32610000	0.382634	RUNDC3B
10	52080001	52130000	0.382623	AQP9
27	21340001	21390000	0.382411	TUSC3
16	44760001	44810000	0.3814	RERE
15	20280001	20330000	0.380915	LOC100847607
15	20280001	20330000	0.380915	RDX
19	1200001	1250000	0.380409	CA10
28	10100001	10150000	0.379965	RYR2
3	12360001	12410000	0.379552	LOC107132098
3	12360001	12410000	0.379552	KIRREL1
6	19540001	19590000	0.378456	ARHGEF38
8	38420001	38470000	0.377831	LOC101902389
8	38420001	38470000	0.377831	TPD52L3
28	14540001	14590000	0.377595	LOC101906006
27	15600001	15650000	0.377471	LRP2BP
27	15600001	15650000	0.377471	SNX25
10	54560001	54610000	0.375942	NEDD4
10	61080001	61130000	0.375633	COPS2
10	61080001	61130000	0.375633	GALK2
19	22220001	22270000	0.37496	MIR2336
19	22220001	22270000	0.37496	RFLNB
19	22220001	22270000	0.37496	VPS53
22	6060001	6110000	0.374947	STT3B
9	39240001	39290000	0.374878	SLC16A10
15	20720001	20770000	0.37483	ARHGAP20
22	24020001	24070000	0.373368	CNTN4
16	44700001	44750000	0.372856	RERE
3	51940001	51990000	0.372674	HFM1
14	30020001	30070000	0.372109	MTFR1
14	30020001	30070000	0.372109	ARMC1
6	79920001	79970000	0.371978	TECRL
3	64580001	64630000	0.371602	LOC112446081
20	3660001	3710000	0.371036	FBXW11
15	73480001	73530000	0.370966	TTC17
7	24200001	24250000	0.370143	CHSY3
9	33460001	33510000	0.370133	VGLL2
9	33460001	33510000	0.370133	ROS1
5	21000001	21050000	0.369913	DCN
24	20840001	20890000	0.369587	LOC112444238
24	20840001	20890000	0.369587	MOCOS
24	20840001	20890000	0.369587	FHOD3
24	20840001	20890000	0.369587	LOC104975739
5	59420001	59470000	0.369089	LOC788512
5	59420001	59470000	0.369089	LOC100139733
8	10500001	10550000	0.368713	TRNAG-GCC
3	9060001	9110000	0.368354	CD84
3	9060001	9110000	0.368354	LOC112445929
26	43540001	43590000	0.368239	CPXM2
1	55740001	55790000	0.368187	LOC112448254
24	41320001	41370000	0.367841	LOC100849069
22	22880001	22930000	0.367766	LOC112443450
1	57680001	57730000	0.365959	GTPBP8
1	57680001	57730000	0.365959	NEPRO
1	57680001	57730000	0.365959	CD200R1L
25	35480001	35530000	0.365771	LOC618076
25	35480001	35530000	0.365771	PLOD3
1	55720001	55770000	0.365591	LOC112448254
11	38700001	38750000	0.365376	LOC107132925
11	92760001	92810000	0.364389	TTLL11
4	34800001	34850000	0.363996	LOC104969864
10	13320001	13370000	0.363585	RPL4
10	13320001	13370000	0.363585	LOC112448600
10	13320001	13370000	0.363585	LOC112448601
10	13320001	13370000	0.363585	LOC112448603
10	13320001	13370000	0.363585	LOC112448602
10	13320001	13370000	0.363585	MAP2K1
10	13320001	13370000	0.363585	SNAPC5
10	13320001	13370000	0.363585	ZWILCH
3	63000001	63050000	0.363307	ADGRL2
11	95340001	95390000	0.363254	NEK6
23	31340001	31390000	0.362471	TRNAI-AAU
23	31340001	31390000	0.362471	TRNAT-AGU
23	31340001	31390000	0.362471	TRNAV-UAC
23	31340001	31390000	0.362471	HIST1H2AH
23	31340001	31390000	0.362471	HIST1H2BN
23	31340001	31390000	0.362471	LOC104975679
23	31340001	31390000	0.362471	LOC616611
23	31340001	31390000	0.362471	HIST1H2BJ
23	31340001	31390000	0.362471	TRNAS-GCU
23	31340001	31390000	0.362471	TRNAP-CGG
23	31340001	31390000	0.362471	TRNAS-GCU
15	77240001	77290000	0.362126	SLC39A13
15	77240001	77290000	0.362126	LOC107133473
15	77240001	77290000	0.362126	PSMC3
15	77240001	77290000	0.362126	RAPSN
15	77240001	77290000	0.362126	CELF1
20	38940001	38990000	0.361922	PRLR
12	67240001	67290000	0.361039	GPC5
2	46580001	46630000	0.360941	LYPD6
22	22460001	22510000	0.360928	LRRN1
22	22460001	22510000	0.360928	LOC104975528
23	27660001	27710000	0.36078	LOC112443906
23	27660001	27710000	0.36078	LST1
23	27660001	27710000	0.36078	PRRC2A
23	27660001	27710000	0.36078	NCR3
23	27660001	27710000	0.36078	AIF1
11	68540001	68590000	0.360746	TRNAG-CCC
11	68540001	68590000	0.360746	PCYOX1
11	68540001	68590000	0.360746	TIA1
23	27700001	27750000	0.360199	LST1
23	27700001	27750000	0.360199	LTB
23	27700001	27750000	0.360199	TNF
23	27700001	27750000	0.360199	LOC112443855
23	27700001	27750000	0.360199	ATP6V1G2
23	27700001	27750000	0.360199	LOC112443897
23	27700001	27750000	0.360199	NCR3
23	27700001	27750000	0.360199	LOC100847561
23	27700001	27750000	0.360199	LTA
23	27700001	27750000	0.360199	NFKBIL1
23	27700001	27750000	0.360199	DDX39B
1	33960001	34010000	0.359971	CADM2
3	51140001	51190000	0.359876	GLMN
3	51140001	51190000	0.359876	C3H1orf146
4	7460001	7510000	0.359776	ABCA13
3	42200001	42250000	0.35907	LOC104971613
3	42200001	42250000	0.35907	LOC112445982
2	31740001	31790000	0.358766	GRB14
29	42060001	42110000	0.358541	RTN3
24	23320001	23370000	0.357255	NOL4
11	12900001	12950000	0.35662	DYSF
13	15100001	15150000	0.356222	LOC112449251
15	20420001	20470000	0.355564	LOC112441608
15	20420001	20470000	0.355564	FDX1
14	13780001	13830000	0.355464	LOC112449613
14	13780001	13830000	0.355464	LOC101907803
14	13760001	13810000	0.355464	LOC112449613
14	13760001	13810000	0.355464	LOC101907803
14	13760001	13810000	0.355464	LOC112449615
3	9120001	9170000	0.354742	CD84
3	9120001	9170000	0.354742	SLAMF6
8	38320001	38370000	0.352952	UHRF2
22	22440001	22490000	0.352812	LRRN1
22	22440001	22490000	0.352812	LOC104975528
11	95660001	95710000	0.352488	MIR181A-2
11	95660001	95710000	0.352488	NR6A1
11	95660001	95710000	0.352488	LOC100848407
5	68720001	68770000	0.35247	APPL2
13	63200001	63250000	0.351076	LOC112449328
13	63200001	63250000	0.351076	CHMP4B
13	63200001	63250000	0.351076	ZNF341
3	8980001	9030000	0.350745	SLAMF1
23	31400001	31450000	0.349939	LOC112443797
23	31400001	31450000	0.349939	TRNAR-ACG
23	31400001	31450000	0.349939	TRNAM-CAU
23	31400001	31450000	0.349939	TRNAV-AAC
23	31400001	31450000	0.349939	TRNAA-AGC
23	31400001	31450000	0.349939	TRNAM-CAU
23	31400001	31450000	0.349939	TRNAM-CAU
23	31400001	31450000	0.349939	TRNAA-AGC
23	31400001	31450000	0.349939	TRNAM-CAU
23	31400001	31450000	0.349939	TRNAV-AAC
23	31400001	31450000	0.349939	TRNAA-AGC
23	31400001	31450000	0.349939	TRNAM-CAU
23	31400001	31450000	0.349939	TRNAA-AGC
23	31400001	31450000	0.349939	ZNF322
23	27680001	27730000	0.349335	LST1
23	27680001	27730000	0.349335	LTB
23	27680001	27730000	0.349335	TNF
23	27680001	27730000	0.349335	LOC112443855
23	27680001	27730000	0.349335	NCR3
23	27680001	27730000	0.349335	AIF1
23	27680001	27730000	0.349335	LOC100847561
23	27680001	27730000	0.349335	LTA
17	13420001	13470000	0.349219	HHIP
3	58080001	58130000	0.348827	COL24A1
7	9040001	9090000	0.348781	LOC510625
7	9040001	9090000	0.348781	LOC541022
11	40860001	40910000	0.348171	FANCL
1	33940001	33990000	0.348164	CADM2
3	9100001	9150000	0.346716	CD84
3	9100001	9150000	0.346716	LOC112445929
28	26480001	26530000	0.345652	LRRC20
28	26480001	26530000	0.345652	NPFFR1
16	21060001	21110000	0.345422	GPATCH2
22	14020001	14070000	0.344875	ULK4
18	43460001	43510000	0.34473	RHPN2
18	43460001	43510000	0.34473	GPATCH1
21	2780001	2830000	0.344607	ATP10A
1	4020001	4070000	0.344027	TIAM1
15	75860001	75910000	0.343876	SLC35C1
15	75860001	75910000	0.343876	CRY2
26	38040001	38090000	0.343625	LOC101901937
5	58460001	58510000	0.343579	OR6C68
22	13980001	14030000	0.343373	ULK4
17	66100001	66150000	0.34314	ASPHD2
17	66100001	66150000	0.34314	HPS4
17	66100001	66150000	0.34314	SRRD
1	57700001	57750000	0.342944	GTPBP8
1	57700001	57750000	0.342944	NEPRO
7	110320001	110370000	0.342363	CAMK4
24	25660001	25710000	0.342238	LOC101904557
24	25660001	25710000	0.342238	DSG3
29	29360001	29410000	0.34181	CDON
22	6000001	6050000	0.341789	LOC107131647
22	6000001	6050000	0.341789	STT3B
29	9860001	9910000	0.341744	CCDC89
29	9860001	9910000	0.341744	CREBZF
29	9860001	9910000	0.341744	TMEM126A
29	9860001	9910000	0.341744	LOC112444923
29	9860001	9910000	0.341744	SYTL2
22	24040001	24090000	0.341281	CNTN4
11	55720001	55770000	0.341249	LOC112448800
11	55720001	55770000	0.341249	CTNNA2
8	41340001	41390000	0.341171	LOC112447883
8	41320001	41370000	0.340883	LOC112447883
23	30500001	30550000	0.340529	LOC104975673
23	30500001	30550000	0.340529	ZNF389
23	30500001	30550000	0.340529	ZKSCAN8
23	31960001	32010000	0.339869	SLC17A2
23	31960001	32010000	0.339869	SLC17A3
2	64800001	64850000	0.339692	NCKAP5
16	27000001	27050000	0.338915	CAPN8
3	51540001	51590000	0.338796	TGFBR3
15	20120001	20170000	0.338689	ZC3H12C
10	61100001	61150000	0.338619	COPS2
23	27200001	27250000	0.338488	PBX2
23	27200001	27250000	0.338488	AGER
23	27200001	27250000	0.338488	RNF5
23	27200001	27250000	0.338488	EGFL8
23	27200001	27250000	0.338488	PRRT1
23	27200001	27250000	0.338488	AGPAT1
23	27200001	27250000	0.338488	PPT2
28	37920001	37970000	0.338124	NRG3
2	31720001	31770000	0.337939	GRB14
8	38400001	38450000	0.337422	LOC101902389
8	38400001	38450000	0.337422	TPD52L3
22	6040001	6090000	0.337299	STT3B
5	68680001	68730000	0.336954	APPL2
5	68680001	68730000	0.336954	WASHC4
11	16040001	16090000	0.336883	RASGRP3
8	59400001	59450000	0.336287	UNC13B
11	66600001	66650000	0.33612	PPP3R1
7	4840001	4890000	0.336053	LOC112447579
7	4840001	4890000	0.336053	LSM4
7	4840001	4890000	0.336053	PGPEP1
26	16260001	16310000	0.335976	LOC540627
1	80080001	80130000	0.3358	RTP1
15	44680001	44730000	0.335314	LOC539064
15	44680001	44730000	0.335314	OR5P3
22	5760001	5810000	0.33478	LOC112443554
18	7420001	7470000	0.334663	CDYL2
21	32560001	32610000	0.334551	HMG20A
19	48960001	49010000	0.334397	TRNAR-CCG
19	48960001	49010000	0.334397	C19H17orf58
19	48960001	49010000	0.334397	KPNA2
19	48960001	49010000	0.334397	BPTF
4	15020001	15070000	0.334085	TAC1
10	48040001	48090000	0.333753	VPS13C
15	18060001	18110000	0.333511	C15H11orf65
1	137000001	137050000	0.332708	ACAD11
2	70060001	70110000	0.332138	LOC100848049
12	84560001	84610000	0.331578	LOC101905821
12	84560001	84610000	0.331578	LOC101905776
5	20860001	20910000	0.331548	EPYC
16	21160001	21210000	0.329909	SPATA17
5	20940001	20990000	0.329894	TRNAC-ACA
5	20940001	20990000	0.329894	LUM
11	66660001	66710000	0.329794	LOC112448807
11	66660001	66710000	0.329794	PPP3R1
11	66660001	66710000	0.329794	LOC112448808
11	66660001	66710000	0.329794	CNRIP1
9	72740001	72790000	0.329562	LOC112448066
4	32760001	32810000	0.329318	LOC101902435
11	18280001	18330000	0.328963	LOC112448869
20	24560001	24610000	0.328107	SNX18
4	32780001	32830000	0.326994	TRNAC-GCA
4	32780001	32830000	0.326994	LOC101902435
23	27240001	27290000	0.326742	FKBPL
23	27240001	27290000	0.326742	TNXB
23	27240001	27290000	0.326742	ATF6B
23	27240001	27290000	0.326742	LOC101903877
9	38860001	38910000	0.326017	TRAF3IP2
9	38860001	38910000	0.326017	LOC784866
5	58140001	58190000	0.325913	OR6C2
28	25200001	25250000	0.324833	DDX50
28	25200001	25250000	0.324833	DDX21
28	25200001	25250000	0.324833	KIF1BP
1	6420001	6470000	0.324713	GRIK1
1	125080001	125130000	0.324446	SLC9A9
17	14400001	14450000	0.324266	GAB1
1	136960001	137010000	0.323935	ACKR4
1	136960001	137010000	0.323935	ACAD11
1	33920001	33970000	0.323665	CADM2
3	51280001	51330000	0.323477	LOC104971636
3	51280001	51330000	0.323477	BTBD8
29	2480001	2530000	0.321632	FAT3
23	49480001	49530000	0.321511	PPP1R3G
23	49480001	49530000	0.321511	LYRM4
17	14920001	14970000	0.32149	LOC107131367
20	40360001	40410000	0.321136	LOC107131571
29	35100001	35150000	0.320565	NTM
23	21740001	21790000	0.320286	LOC613394
23	21740001	21790000	0.320286	LOC781635
1	4400001	4450000	0.320269	TIAM1
10	61400001	61450000	0.319814	SHC4
10	61400001	61450000	0.319814	CEP152
5	100360001	100410000	0.319751	LOC100294723
15	66200001	66250000	0.31905	TRIM44
8	38300001	38350000	0.318647	LOC101906397
8	38300001	38350000	0.318647	UHRF2
8	38300001	38350000	0.318647	GLDC
18	7440001	7490000	0.318278	CDYL2
20	36220001	36270000	0.318125	LOC104975277
21	26320001	26370000	0.317889	ARNT2
3	57580001	57630000	0.317528	CLCA1
3	57580001	57630000	0.317528	CLCA2
3	57580001	57630000	0.317528	LOC112446001
11	24700001	24750000	0.316934	EML4
15	73460001	73510000	0.316776	TTC17
20	38960001	39010000	0.316041	PRLR
21	32580001	32630000	0.316003	HMG20A
14	19980001	20030000	0.315524	PPDPFL
22	27180001	27230000	0.315185	CNTN3
15	77280001	77330000	0.314384	CELF1
23	36180001	36230000	0.31433	LOC112443852
23	36180001	36230000	0.31433	LOC100847951
4	46780001	46830000	0.314159	ATXN7L1
23	31640001	31690000	0.314039	TRNAW-CCA
23	31640001	31690000	0.314039	TRNAM-CAU
23	31640001	31690000	0.314039	TRNAR-ACG
23	31640001	31690000	0.314039	TRNAS-AGA
23	31640001	31690000	0.314039	TRNAR-UCG
23	31640001	31690000	0.314039	TRNAW-CCA
23	31640001	31690000	0.314039	TRNAM-CAU
23	31640001	31690000	0.314039	TRNAS-UGA
23	31640001	31690000	0.314039	TRNAQ-UUG
23	31640001	31690000	0.314039	TRNAQ-UUG
23	31640001	31690000	0.314039	LOC786706
23	31640001	31690000	0.314039	TRNAG-GCC
9	73980001	74030000	0.313587	LOC101906053
9	73980001	74030000	0.313587	PDE7B
8	11860001	11910000	0.313529	LOC104969267
3	13400001	13450000	0.312239	LOC100850659
9	39460001	39510000	0.311434	CDK19
24	13880001	13930000	0.310806	PIK3C3
29	50380001	50430000	0.310554	MUC6
29	50380001	50430000	0.310554	LOC101903030
29	50380001	50430000	0.310554	AP2A2
23	31660001	31710000	0.310062	TRNAW-CCA
23	31660001	31710000	0.310062	TRNAM-CAU
23	31660001	31710000	0.310062	TRNAR-ACG
23	31660001	31710000	0.310062	TRNAS-AGA
23	31660001	31710000	0.310062	TRNAR-UCG
23	31660001	31710000	0.310062	TRNAW-CCA
23	31660001	31710000	0.310062	TRNAM-CAU
23	31660001	31710000	0.310062	TRNAS-UGA
23	31660001	31710000	0.310062	TRNAQ-UUG
23	31660001	31710000	0.310062	TRNAQ-UUG
23	31660001	31710000	0.310062	LOC521580
23	31660001	31710000	0.310062	TRNAS-GCU
23	31660001	31710000	0.310062	TRNAR-UCG
23	31660001	31710000	0.310062	TRNAM-CAU
23	31660001	31710000	0.310062	HIST1H2BM
23	31660001	31710000	0.310062	HIST1H2AM
23	31660001	31710000	0.310062	LOC107131750
23	31660001	31710000	0.310062	TRNAG-GCC
23	31660001	31710000	0.310062	LOC527388
17	14300001	14350000	0.309585	SMARCA5
17	14300001	14350000	0.309585	FREM3
17	51640001	51690000	0.308535	LOC112442035
17	51640001	51690000	0.308535	LOC100847522
8	38380001	38430000	0.308428	LOC101902321
8	38380001	38430000	0.308428	LOC101902389
8	38380001	38430000	0.308428	UHRF2
20	70760001	70810000	0.308414	IRX4
15	2260001	2310000	0.308407	GRIA4
3	57600001	57650000	0.308252	CLCA2
3	57600001	57650000	0.308252	LOC112446001
18	44600001	44650000	0.308043	LSM14A
11	12880001	12930000	0.307318	DYSF
17	14000001	14050000	0.306748	GYPA
15	16300001	16350000	0.306343	GUCY1A2
23	23500001	23550000	0.30586	TRNAY-AUA
23	8600001	8650000	0.305598	SPDEF
23	8600001	8650000	0.305598	C23H6orf106
7	99320001	99370000	0.30528	LOC112447497
27	5620001	5670000	0.305019	MCPH1
5	21020001	21070000	0.304872	DCN
29	50360001	50410000	0.30452	MUC6
16	56660001	56710000	0.303732	TNR
28	3240001	3290000	0.303724	LOC614741
21	26300001	26350000	0.30357	ARNT2
7	9240001	9290000	0.30301	LOC107131308
7	9240001	9290000	0.30301	LOC107131239
1	33200001	33250000	0.302875	CADM2
2	25780001	25830000	0.302421	MYO3B
13	12200001	12250000	0.302171	NUDT5
13	12200001	12250000	0.302171	SEC61A2
13	12200001	12250000	0.302171	DHTKD1
28	26500001	26550000	0.301896	LRRC20
29	18280001	18330000	0.301887	RSF1
2	28680001	28730000	0.301631	B3GALT1
23	30660001	30710000	0.301619	LOC615902
23	30660001	30710000	0.301619	LOC619021
2	56500001	56550000	0.301111	LRP1B
19	60640001	60690000	0.300536	LOC104975162
19	60640001	60690000	0.300536	KCNJ16
7	87040001	87090000	0.300232	CCNH
11	16060001	16110000	0.299531	RASGRP3
22	22900001	22950000	0.299297	LOC112443450
28	8220001	8270000	0.298791	TRNAG-CCC
28	8220001	8270000	0.298791	B3GALNT2
4	25340001	25390000	0.298608	AGR3
2	31760001	31810000	0.298308	GRB14
7	110340001	110390000	0.298228	CAMK4
14	78000001	78050000	0.298218	RALYL
26	30680001	30730000	0.298113	ADD3
3	51500001	51550000	0.298018	TGFBR3
14	60840001	60890000	0.297722	RIMS2
3	9080001	9130000	0.297074	CD84
3	9080001	9130000	0.297074	LOC112445929
14	77920001	77970000	0.296604	RALYL
4	25320001	25370000	0.296391	AGR3
1	111280001	111330000	0.295878	LOC112447737
1	111280001	111330000	0.295878	KCNAB1
4	32540001	32590000	0.295742	RUNDC3B
8	38340001	38390000	0.295531	UHRF2
12	72380001	72430000	0.295403	LOC112449072
4	29080001	29130000	0.295016	MACC1
4	29080001	29130000	0.295016	ITGB8
1	111180001	111230000	0.294958	KCNAB1
10	58960001	59010000	0.294718	GLDN
15	20740001	20790000	0.294524	ARHGAP20
1	136880001	136930000	0.294229	UBA5
1	136880001	136930000	0.294229	ACAD11
15	20440001	20490000	0.294156	LOC112441608
15	20440001	20490000	0.294156	FDX1
11	18260001	18310000	0.293796	LOC112448869
29	2460001	2510000	0.293744	FAT3
27	5640001	5690000	0.293695	TRNAC-GCA
27	5640001	5690000	0.293695	MCPH1
3	53360001	53410000	0.29324	MIR2285K-5
3	53360001	53410000	0.29324	LRRC8D
23	27520001	27570000	0.292747	HSPA1A
23	27520001	27570000	0.292747	LSM2
23	27520001	27570000	0.292747	VWA7
23	27520001	27570000	0.292747	VARS
23	27520001	27570000	0.292747	SAPCD1
23	27520001	27570000	0.292747	MSH5
23	27520001	27570000	0.292747	HSPA1L
15	51300001	51350000	0.292727	NUP98
20	42340001	42390000	0.292166	CDH6
11	24720001	24770000	0.291883	COX7A2L
11	24720001	24770000	0.291883	EML4
26	43520001	43570000	0.291467	CPXM2
5	12620001	12670000	0.290982	TMTC2
28	30060001	30110000	0.290949	ADK
10	22880001	22930000	0.290305	LOC100296537
10	22880001	22930000	0.290305	LOC525951
10	22880001	22930000	0.290305	LOC107132829
10	22880001	22930000	0.290305	LOC100336282
15	66180001	66230000	0.290006	TRIM44
2	31700001	31750000	0.289941	GRB14
23	31080001	31130000	0.289922	TRNAL-CAA
23	31080001	31130000	0.289922	TRNAL-CAA
23	31080001	31130000	0.289922	TRNAM-CAU
23	31080001	31130000	0.289922	TRNAK-UUU
23	31080001	31130000	0.289922	TRNAD-GUC
23	31080001	31130000	0.289922	TRNAK-UUU
23	31080001	31130000	0.289922	TRNAL-CAA
23	31080001	31130000	0.289922	TRNAR-UCU
23	31080001	31130000	0.289922	TRNAS-AGA
23	31080001	31130000	0.289922	TRNAQ-CUG
23	31080001	31130000	0.289922	TRNAS-UGA
23	31080001	31130000	0.289922	TRNAS-AGA
23	31080001	31130000	0.289922	MIR7857
23	31080001	31130000	0.289922	TRNAM-CAU
23	31080001	31130000	0.289922	TRNAS-AGA
23	31080001	31130000	0.289922	TRNAS-AGA
3	42300001	42350000	0.288603	LOC112446080
3	42300001	42350000	0.288603	DPH5
3	42300001	42350000	0.288603	SLC30A7
15	51280001	51330000	0.287845	NUP98
1	111160001	111210000	0.287422	KCNAB1
28	7860001	7910000	0.286674	LOC112444800
28	7860001	7910000	0.286674	TRNAG-CCC
28	7860001	7910000	0.286674	TOMM20
28	7860001	7910000	0.286674	RBM34
11	32860001	32910000	0.286541	NRXN1
15	20300001	20350000	0.286482	LOC100847607
15	20300001	20350000	0.286482	RDX
28	25180001	25230000	0.286415	DDX50
28	25180001	25230000	0.286415	DDX21
13	73400001	73450000	0.285745	STK4
1	136320001	136370000	0.285429	TMEM108
10	7880001	7930000	0.28527	IQGAP2
3	51000001	51050000	0.284978	RPAP2
1	136940001	136990000	0.284975	ACKR4
1	136940001	136990000	0.284975	ACAD11
8	28140001	28190000	0.284876	LOC616199
11	22580001	22630000	0.284475	SLC8A1
23	45340001	45390000	0.284338	TRNAE-UUC
23	45340001	45390000	0.284338	MAK
22	14720001	14770000	0.284199	SS18L2
22	14720001	14770000	0.284199	SEC22C
22	14720001	14770000	0.284199	NKTR
3	9000001	9050000	0.284171	SLAMF1
25	35860001	35910000	0.283649	EPO
25	35860001	35910000	0.283649	POP7
25	35860001	35910000	0.283649	LOC112444313
25	35860001	35910000	0.283649	ZAN
25	35860001	35910000	0.283649	GIGYF1
25	35860001	35910000	0.283649	GNB2
1	6360001	6410000	0.283446	GRIK1
24	36840001	36890000	0.28337	NDC80
24	36840001	36890000	0.28337	METTL4
1	18660001	18710000	0.283126	TMPRSS15
20	20860001	20910000	0.282796	LOC112443062
7	12240001	12290000	0.282709	CACNA1A
18	7960001	8010000	0.28202	GAN
1	6480001	6530000	0.281895	GRIK1
18	8280001	8330000	0.281754	PLCG2
3	117240001	117290000	0.281515	RBM44
3	117240001	117290000	0.281515	RAMP1
29	37060001	37110000	0.28122	MS4A8
29	37060001	37110000	0.28122	MS4A18
22	24000001	24050000	0.281213	CNTN4
17	66080001	66130000	0.281139	ASPHD2
17	66080001	66130000	0.281139	HPS4
5	31460001	31510000	0.281001	OR8S1
5	31460001	31510000	0.281001	LOC504567
3	62960001	63010000	0.280791	ADGRL2
28	10460001	10510000	0.280399	RYR2
7	9260001	9310000	0.280103	LOC107131308
7	9260001	9310000	0.280103	LOC107131239
22	10660001	10710000	0.28002	TRANK1
22	10660001	10710000	0.28002	DCLK3
15	20220001	20270000	0.279964	ZC3H12C
15	20220001	20270000	0.279964	RDX
28	8240001	8290000	0.27969	TRNAG-CCC
28	8240001	8290000	0.27969	B3GALNT2
1	92740001	92790000	0.279512	NAALADL2
29	29320001	29370000	0.279211	CDON
1	33180001	33230000	0.278282	CADM2
17	14180001	14230000	0.278228	FREM3
11	40900001	40950000	0.278094	TRNAC-ACA
5	1300001	1350000	0.278042	TMEM19
5	1300001	1350000	0.278042	THAP2
2	70040001	70090000	0.27756	LOC100848049
2	70040001	70090000	0.27756	LOC104971253
15	20340001	20390000	0.277071	RDX
16	26960001	27010000	0.277051	CAPN8
16	56680001	56730000	0.276782	TNR
18	44580001	44630000	0.27566	LSM14A
12	67140001	67190000	0.275481	GPC5
29	35120001	35170000	0.275387	NTM
15	48200001	48250000	0.273933	OR51Q1
15	48200001	48250000	0.273933	LOC788434
15	48200001	48250000	0.273933	LOC527128
15	48200001	48250000	0.273933	LOC526013
15	48200001	48250000	0.273933	LOC617878
15	48200001	48250000	0.273933	OR51M1
10	54760001	54810000	0.273888	LOC104973164
10	54760001	54810000	0.273888	PRTG
5	1280001	1330000	0.273482	ZFC3H1
5	1280001	1330000	0.273482	TMEM19
5	1280001	1330000	0.273482	THAP2
8	85420001	85470000	0.273463	MIRLET7A-1
8	85420001	85470000	0.273463	MIRLET7F-1
8	85420001	85470000	0.273463	MIRLET7D
8	85420001	85470000	0.273463	LOC112447831
8	103320001	103370000	0.273278	KIF12
23	31680001	31730000	0.273007	TRNAR-UCG
23	31680001	31730000	0.273007	TRNAW-CCA
23	31680001	31730000	0.273007	TRNAM-CAU
23	31680001	31730000	0.273007	TRNAS-UGA
23	31680001	31730000	0.273007	TRNAQ-UUG
23	31680001	31730000	0.273007	TRNAQ-UUG
23	31680001	31730000	0.273007	LOC521580
23	31680001	31730000	0.273007	TRNAS-GCU
23	31680001	31730000	0.273007	TRNAR-UCG
23	31680001	31730000	0.273007	TRNAM-CAU
23	31680001	31730000	0.273007	HIST1H2BM
23	31680001	31730000	0.273007	HIST1H2AM
23	31680001	31730000	0.273007	LOC107131750
23	31680001	31730000	0.273007	LOC104968456
23	31680001	31730000	0.273007	TRNAI-AAU
23	31680001	31730000	0.273007	TRNAG-GCC
23	31680001	31730000	0.273007	LOC518961
23	31680001	31730000	0.273007	LOC527388
28	10620001	10670000	0.272689	ZP4
23	30480001	30530000	0.272	TRNAS-GCU
23	30480001	30530000	0.272	LOC104975673
23	30480001	30530000	0.272	ZNF389
23	30480001	30530000	0.272	ZKSCAN8
13	28540001	28590000	0.271998	FRMD4A
1	27100001	27150000	0.271445	ROBO1
11	19820001	19870000	0.271366	QPCT
6	24840001	24890000	0.27133	DAPP1
20	36240001	36290000	0.271169	LOC104975277
3	12900001	12950000	0.270702	LOC112445937
3	12900001	12950000	0.270702	LOC100849046
3	20040001	20090000	0.270672	GOLPH3L
2	56480001	56530000	0.270545	LRP1B
23	27640001	27690000	0.270444	C23H6orf47
23	27640001	27690000	0.270444	APOM
23	27640001	27690000	0.270444	LOC112443906
23	27640001	27690000	0.270444	PRRC2A
23	27640001	27690000	0.270444	NCR3
23	27640001	27690000	0.270444	AIF1
23	27640001	27690000	0.270444	BAG6
23	30520001	30570000	0.270429	ZNF389
23	30520001	30570000	0.270429	ZSCAN16
23	30520001	30570000	0.270429	ZKSCAN8
7	4040001	4090000	0.270427	NR2C2AP
7	4040001	4090000	0.270427	BORCS8
7	4040001	4090000	0.270427	NCAN
7	4040001	4090000	0.270427	LOC100271850-MEF2B
7	4040001	4090000	0.270427	MEF2B
7	4040001	4090000	0.270427	RFXANK
15	20180001	20230000	0.270024	ZC3H12C
21	60320001	60370000	0.27	LOC112443163
21	60320001	60370000	0.27	SYNE3
25	28720001	28770000	0.269728	CALN1
23	31580001	31630000	0.268673	TRNAL-CAG
23	31580001	31630000	0.268673	LOC104975682
23	31580001	31630000	0.268673	LOC107131749
23	31580001	31630000	0.268673	BTN3A3
23	31580001	31630000	0.268673	BTN1A1
15	20160001	20210000	0.268622	ZC3H12C
22	19360001	19410000	0.2686	GRM7
11	92740001	92790000	0.268554	TTLL11
22	22420001	22470000	0.268134	LRRN1
22	22420001	22470000	0.268134	LOC104975528
1	60980001	61030000	0.268098	LSAMP
23	31620001	31670000	0.267768	LOC107131749
23	31620001	31670000	0.267768	BTN3A3
23	31620001	31670000	0.267768	LOC786706
23	30460001	30510000	0.267345	ZSCAN9
23	30460001	30510000	0.267345	TRNAS-GCU
23	30460001	30510000	0.267345	LOC104975673
19	60660001	60710000	0.267084	LOC112442735
19	60660001	60710000	0.267084	KCNJ16
15	73500001	73550000	0.266735	TTC17
5	114420001	114470000	0.266721	EFCAB6
18	7460001	7510000	0.266565	CDYL2
3	64600001	64650000	0.266397	LOC112446081
1	37180001	37230000	0.266137	EPHA3
3	63040001	63090000	0.266118	ADGRL2
15	20320001	20370000	0.266104	RDX
14	67940001	67990000	0.265992	UQCRB
14	67940001	67990000	0.265992	MTERF3
14	67940001	67990000	0.265992	PTDSS1
22	6020001	6070000	0.265504	STT3B
8	103280001	103330000	0.264954	KIF12
8	103280001	103330000	0.264954	AMBP
8	103280001	103330000	0.264954	ZNF618
4	5380001	5430000	0.264915	DDC
29	37040001	37090000	0.264764	LOC101907707
29	37040001	37090000	0.264764	MS4A8
29	37040001	37090000	0.264764	MS4A18
21	60300001	60350000	0.264478	SYNE3
25	35500001	35550000	0.26444	LOC618076
7	10240001	10290000	0.26436	LOC786119
7	10240001	10290000	0.26436	LOC100138633
17	6320001	6370000	0.26424	FAM160A1
17	51660001	51710000	0.264111	LOC100847522
15	20680001	20730000	0.264038	ARHGAP20
11	19420001	19470000	0.263752	LOC112448757
11	19420001	19470000	0.263752	STRN
11	19420001	19470000	0.263752	HEATR5B
7	14000001	14050000	0.26342	OR7E24
13	12220001	12270000	0.263106	SEC61A2
13	12220001	12270000	0.263106	DHTKD1
17	15060001	15110000	0.263022	LOC112442091
10	22960001	23010000	0.262905	LOC112448408
10	22960001	23010000	0.262905	LOC107132829
10	22960001	23010000	0.262905	LOC100336282
13	63220001	63270000	0.262667	CHMP4B
23	8640001	8690000	0.262543	C23H6orf106
1	22840001	22890000	0.261837	LOC518080
29	5480001	5530000	0.26178	LOC100337032
28	17200001	17250000	0.26177	LOC112444785
13	69700001	69750000	0.261289	LOC112449423
13	69700001	69750000	0.261289	TOP1
9	39480001	39530000	0.260816	CDK19
8	45680001	45730000	0.260789	APBA1
25	28740001	28790000	0.260776	CALN1
5	70800001	70850000	0.260217	BTBD11
6	116680001	116730000	0.2602	NSD2
24	20860001	20910000	0.259807	MOCOS
22	23240001	23290000	0.259512	CNTN4
18	7380001	7430000	0.259149	CDYL2
15	48020001	48070000	0.258983	OR52H1
15	48020001	48070000	0.258983	UBQLN3
15	48020001	48070000	0.258983	MGC137098
15	48020001	48070000	0.258983	UBQLNL
5	20920001	20970000	0.258913	KERA
5	20920001	20970000	0.258913	TRNAC-ACA
16	26940001	26990000	0.258893	CAPN8
23	27720001	27770000	0.258479	LOC112443855
23	27720001	27770000	0.258479	ATP6V1G2
23	27720001	27770000	0.258479	LOC112443897
23	27720001	27770000	0.258479	LOC112443898
23	27720001	27770000	0.258479	MCCD1
23	27720001	27770000	0.258479	LOC100847561
23	27720001	27770000	0.258479	LTA
23	27720001	27770000	0.258479	NFKBIL1
23	27720001	27770000	0.258479	DDX39B
28	25220001	25270000	0.258269	DDX21
28	25220001	25270000	0.258269	KIF1BP
11	57180001	57230000	0.258167	TRNAC-GCA
2	73140001	73190000	0.258078	CLASP1

## Sheet: Table S9
Supplementary Table 9. A summary of genes from XP-EHH in Mengshan.
Chrom	Starting position	Ending position	XP-EHH	Gene
15	20320001	20370000	4.64	RDX
15	20300001	20350000	4.59	LOC100847607
15	20300001	20350000	4.59	RDX
14	24280001	24330000	4.29	FAM110B
3	9120001	9170000	4.27	CD84
3	9120001	9170000	4.27	SLAMF6
14	24260001	24310000	4.26	FAM110B
15	20340001	20390000	4.21	RDX
3	9100001	9150000	4.18	CD84
3	9100001	9150000	4.18	LOC112445929
15	80640001	80690000	4.18	LOC520402
15	80640001	80690000	4.18	SLC43A3
15	20280001	20330000	4.17	LOC100847607
15	20280001	20330000	4.17	RDX
14	24300001	24350000	4.11	FAM110B
4	110540001	110590000	4.08	CNTNAP2
3	9140001	9190000	4.08	LOC112445930
3	9140001	9190000	4.08	SLAMF6
15	80620001	80670000	4.07	PRG3
15	80620001	80670000	4.07	LOC520402
4	110520001	110570000	4.03	CNTNAP2
3	9080001	9130000	3.94	CD84
3	9080001	9130000	3.94	LOC112445929
15	20360001	20410000	3.92	RDX
22	14980001	15030000	3.89	LOC112443462
22	14980001	15030000	3.89	FAM198A
3	9180001	9230000	3.88	LOC112445930
17	14060001	14110000	3.86	GYPA
17	14040001	14090000	3.85	GYPA
3	9220001	9270000	3.83	VANGL2
3	9160001	9210000	3.81	LOC112445930
3	9160001	9210000	3.81	SLAMF6
3	9060001	9110000	3.79	CD84
3	9060001	9110000	3.79	LOC112445929
24	2220001	2270000	3.79	LOC112444185
24	2220001	2270000	3.79	LOC101903290
24	2220001	2270000	3.79	MBP
4	110560001	110610000	3.75	CNTNAP2
4	110720001	110770000	3.7	CNTNAP2
14	24320001	24370000	3.69	FAM110B
15	20260001	20310000	3.67	RDX
23	13260001	13310000	3.66	KIF6
17	14080001	14130000	3.65	GYPB
29	35100001	35150000	3.61	NTM
23	13240001	13290000	3.6	KIF6
22	14960001	15010000	3.6	TRNAG-CCC
22	14960001	15010000	3.6	LOC112443462
22	14960001	15010000	3.6	FAM198A
3	9040001	9090000	3.59	CD84
3	9040001	9090000	3.59	LOC112445929
3	8980001	9030000	3.59	SLAMF1
15	80660001	80710000	3.58	LOC112441590
15	80660001	80710000	3.58	SLC43A3
19	56920001	56970000	3.54	CD300A
3	8960001	9010000	3.52	SLAMF1
3	9000001	9050000	3.51	SLAMF1
9	73980001	74030000	3.5	LOC101906053
9	73980001	74030000	3.5	PDE7B
3	8940001	8990000	3.49	SLAMF1
24	2240001	2290000	3.49	LOC101903290
24	2240001	2290000	3.49	MBP
17	14020001	14070000	3.49	GYPA
4	110580001	110630000	3.48	CNTNAP2
23	9040001	9090000	3.48	ANKS1A
23	9040001	9090000	3.48	TCP11
29	35120001	35170000	3.47	NTM
4	110600001	110650000	3.44	CNTNAP2
1	80060001	80110000	3.44	MASP1
1	80060001	80110000	3.44	RTP1
4	110740001	110790000	3.43	CNTNAP2
22	17900001	17950000	3.43	LMCD1
14	1760001	1810000	3.43	LOC101905222
14	1760001	1810000	3.43	ADGRB1
9	43420001	43470000	3.42	CRYBG1
4	110700001	110750000	3.42	CNTNAP2
20	40140001	40190000	3.42	ADAMTS12
12	73020001	73070000	3.41	DZIP1
21	2840001	2890000	3.39	ATP10A
21	2820001	2870000	3.37	ATP10A
12	73040001	73090000	3.36	DZIP1
13	12200001	12250000	3.32	NUDT5
13	12200001	12250000	3.32	SEC61A2
13	12200001	12250000	3.32	DHTKD1
15	20240001	20290000	3.31	ZC3H12C
15	20240001	20290000	3.31	RDX
13	12220001	12270000	3.3	SEC61A2
13	12220001	12270000	3.3	DHTKD1
20	40160001	40210000	3.29	TRNAT-UGU
20	40160001	40210000	3.29	ADAMTS12
17	14000001	14050000	3.29	GYPA
21	2800001	2850000	3.28	ATP10A
13	61740001	61790000	3.28	KIF3B
4	25340001	25390000	3.27	AGR3
2	130220001	130270000	3.27	EPHA8
1	80040001	80090000	3.27	MASP1
1	80040001	80090000	3.27	RTP1
4	110500001	110550000	3.26	CNTNAP2
8	106060001	106110000	3.25	ASTN2
14	1780001	1830000	3.25	LOC101905222
14	1780001	1830000	3.25	ADGRB1
6	16640001	16690000	3.24	OSTC
6	16640001	16690000	3.24	RPL34
24	2200001	2250000	3.24	LOC112444185
24	2200001	2250000	3.24	LOC101903290
24	2200001	2250000	3.24	MBP
7	11280001	11330000	3.23	GIPC1
7	11280001	11330000	3.23	PTGER1
7	11280001	11330000	3.23	PKN1
29	35080001	35130000	3.21	NTM
19	55000001	55050000	3.21	SRSF2
19	55000001	55050000	3.21	MFSD11
19	55000001	55050000	3.21	METTL23
10	71980001	72030000	3.2	RTN1
3	8920001	8970000	3.19	SLAMF1
3	8920001	8970000	3.19	CD48
19	56940001	56990000	3.19	CD300A
19	56940001	56990000	3.19	GPRC5C
19	56940001	56990000	3.19	LOC101906311
29	50360001	50410000	3.18	MUC6
21	68660001	68710000	3.18	KIF26A
6	16620001	16670000	3.17	OSTC
20	21280001	21330000	3.17	TRNAC-ACA
9	43400001	43450000	3.16	CRYBG1
14	24340001	24390000	3.16	FAM110B
11	66620001	66670000	3.16	LOC112448807
11	66620001	66670000	3.16	PPP3R1
3	9320001	9370000	3.15	NHLH1
3	9320001	9370000	3.15	NCSTN
3	9320001	9370000	3.15	COPA
29	35140001	35190000	3.15	NTM
8	106080001	106130000	3.14	ASTN2
8	103300001	103350000	3.14	KIF12
8	103300001	103350000	3.14	AMBP
3	9300001	9350000	3.14	NHLH1
3	9300001	9350000	3.14	NCSTN
22	17920001	17970000	3.14	LMCD1
22	17920001	17970000	3.14	LOC112443504
22	15000001	15050000	3.14	FAM198A
13	61760001	61810000	3.14	KIF3B
13	61760001	61810000	3.14	ASXL1
9	73960001	74010000	3.13	PDE7B
23	13220001	13270000	3.13	KIF6
3	9240001	9290000	3.12	LOC101902818
3	9240001	9290000	3.12	VANGL2
15	17680001	17730000	3.12	CUL5
4	95220001	95270000	3.11	MKLN1
4	95220001	95270000	3.11	PODXL
3	42200001	42250000	3.11	LOC104971613
3	42200001	42250000	3.11	LOC112445982
15	17700001	17750000	3.11	LOC112441692
15	17700001	17750000	3.11	ACAT1
15	17700001	17750000	3.11	CUL5
19	16640001	16690000	3.1	ASIC2
17	13940001	13990000	3.1	TRNAG-UCC
2	129940001	129990000	3.09	EPHB2
15	80600001	80650000	3.09	LOC781990
15	80600001	80650000	3.09	LOC112441660
15	80600001	80650000	3.09	PRG3
15	80600001	80650000	3.09	LOC520402
11	92740001	92790000	3.09	TTLL11
8	110720001	110770000	3.08	GSN
8	110720001	110770000	3.08	STOM
4	115840001	115890000	3.08	DPP6
4	110760001	110810000	3.08	CNTNAP2
3	42220001	42270000	3.07	LOC104971613
3	42220001	42270000	3.07	DPH5
22	54440001	54490000	3.07	ATP2B2
15	17780001	17830000	3.07	NPAT
15	17760001	17810000	3.07	ACAT1
15	17760001	17810000	3.07	NPAT
7	11300001	11350000	3.06	DDX39A
7	11300001	11350000	3.06	PTGER1
7	11300001	11350000	3.06	PKN1
7	11300001	11350000	3.06	ADGRE5
29	6260001	6310000	3.06	NOX4
15	80980001	81030000	3.06	CTNND1
13	79260001	79310000	3.06	NFATC2
8	103580001	103630000	3.05	AKNA
8	103580001	103630000	3.05	WHRN
4	32920001	32970000	3.04	ABCB1
17	69200001	69250000	3.04	HORMAD2
15	20220001	20270000	3.04	ZC3H12C
15	20220001	20270000	3.04	RDX
4	110620001	110670000	3.03	CNTNAP2
27	38840001	38890000	3.03	PSD3
17	14100001	14150000	3.03	GYPB
14	24380001	24430000	3.03	FAM110B
23	13380001	13430000	3.02	KIF6
22	14940001	14990000	3.02	CYP8B1
22	14940001	14990000	3.02	TRNAG-CCC
22	14940001	14990000	3.02	LOC112443462
22	14940001	14990000	3.02	FAM198A
22	14940001	14990000	3.02	LOC112443512
20	40180001	40230000	3.02	TRNAT-UGU
20	40180001	40230000	3.02	ADAMTS12
15	17800001	17850000	3.02	ATM
15	17800001	17850000	3.02	NPAT
14	24360001	24410000	3.02	FAM110B
9	26580001	26630000	3.01	NKAIN2
2	110860001	110910000	3.01	MOGAT1
19	41100001	41150000	3.01	TRNAC-GCA
19	41100001	41150000	3.01	LOC112442836
19	41100001	41150000	3.01	KRT23
11	68700001	68750000	3.01	CAPN14
4	95240001	95290000	3	MKLN1
4	95240001	95290000	3	PODXL
3	9260001	9310000	3	LOC101902818
3	9260001	9310000	3	LOC104971425
3	9260001	9310000	3	VANGL2
17	69220001	69270000	3	LIF
7	99860001	99910000	2.99	FAM174A
22	17880001	17930000	2.99	LMCD1
19	56900001	56950000	2.99	CD300LB
19	56900001	56950000	2.99	CD300A
7	15780001	15830000	2.98	PRKCSH
7	15780001	15830000	2.98	EPOR
7	15780001	15830000	2.98	RGL3
7	15780001	15830000	2.98	CCDC151
7	15780001	15830000	2.98	ELAVL3
4	25320001	25370000	2.98	AGR3
29	50380001	50430000	2.98	MUC6
29	50380001	50430000	2.98	LOC101903030
29	50380001	50430000	2.98	AP2A2
9	43680001	43730000	2.97	ATG5
9	26600001	26650000	2.97	NKAIN2
8	103280001	103330000	2.97	KIF12
8	103280001	103330000	2.97	AMBP
8	103280001	103330000	2.97	ZNF618
3	9440001	9490000	2.97	CASQ1
3	9440001	9490000	2.97	PEA15
3	9440001	9490000	2.97	LOC101902959
3	9440001	9490000	2.97	ATP1A4
3	9440001	9490000	2.97	DCAF8
3	9280001	9330000	2.97	LOC101902818
3	9280001	9330000	2.97	LOC104971425
3	9280001	9330000	2.97	NHLH1
3	9280001	9330000	2.97	VANGL2
23	9060001	9110000	2.97	ANKS1A
23	9060001	9110000	2.97	TCP11
20	40120001	40170000	2.97	ADAMTS12
12	73300001	73350000	2.97	UGGT2
6	3360001	3410000	2.96	BBS7
4	32940001	32990000	2.96	ABCB1
29	50340001	50390000	2.96	MUC6
29	50340001	50390000	2.96	MUC2
12	72900001	72950000	2.96	LOC112449076
12	72900001	72950000	2.96	LOC104973643
12	72900001	72950000	2.96	CLDN10
1	127020001	127070000	2.96	LOC511302
1	127020001	127070000	2.96	ATP1B3
1	127020001	127070000	2.96	TFDP2
9	39220001	39270000	2.95	SLC16A10
5	113740001	113790000	2.95	PACSIN2
22	14920001	14970000	2.95	CYP8B1
22	14920001	14970000	2.95	TRNAG-CCC
22	14920001	14970000	2.95	ACKR2
22	14920001	14970000	2.95	LOC112443462
22	14920001	14970000	2.95	LOC112443512
19	33020001	33070000	2.95	LOC104975042
19	33020001	33070000	2.95	CDRT1
19	33020001	33070000	2.95	TRIM16
12	73280001	73330000	2.95	UGGT2
11	61520001	61570000	2.95	OTX1
11	61520001	61570000	2.95	EHBP1
6	37140001	37190000	2.94	MED28
6	37140001	37190000	2.94	LAP3
6	37140001	37190000	2.94	FAM184B
23	13280001	13330000	2.94	KIF6
1	33180001	33230000	2.94	CADM2
13	12240001	12290000	2.94	DHTKD1
10	72000001	72050000	2.94	LOC101902937
10	72000001	72050000	2.94	RTN1
8	110740001	110790000	2.93	LOC101906903
8	110740001	110790000	2.93	STOM
29	6240001	6290000	2.93	NOX4
19	16660001	16710000	2.93	ASIC2
15	22640001	22690000	2.93	C15H11orf34
15	20420001	20470000	2.93	LOC112441608
15	20420001	20470000	2.93	FDX1
11	66640001	66690000	2.93	LOC112448807
11	66640001	66690000	2.93	PPP3R1
11	66640001	66690000	2.93	LOC112448808
10	61100001	61150000	2.93	COPS2
4	25360001	25410000	2.92	AGR3
3	42240001	42290000	2.92	LOC104971613
3	42240001	42290000	2.92	DPH5
2	42040001	42090000	2.92	GALNT13
22	54460001	54510000	2.92	LOC104975597
22	54460001	54510000	2.92	ATP2B2
2	130200001	130250000	2.91	EPHA8
1	80080001	80130000	2.91	RTP1
15	17720001	17770000	2.91	LOC112441692
15	17720001	17770000	2.91	ACAT1
15	17720001	17770000	2.91	CUL5
10	61140001	61190000	2.91	SECISBP2L
11	68740001	68790000	2.9	CAPN14
11	68740001	68790000	2.9	GALNT14
3	9420001	9470000	2.89	PEA15
3	9420001	9470000	2.89	DCAF8
15	77280001	77330000	2.89	CELF1
14	16180001	16230000	2.89	LOC112449619
14	16180001	16230000	2.89	KLHL38
11	68720001	68770000	2.89	CAPN14
8	103560001	103610000	2.88	AKNA
7	11260001	11310000	2.88	GIPC1
7	11260001	11310000	2.88	PTGER1
7	11260001	11310000	2.88	PKN1
7	11260001	11310000	2.88	DNAJB1
5	74540001	74590000	2.88	LOC112446725
5	74540001	74590000	2.88	LOC510193
4	110680001	110730000	2.88	CNTNAP2
2	130240001	130290000	2.87	EPHA8
19	19540001	19590000	2.87	LYRM9
15	17660001	17710000	2.87	CUL5
9	43660001	43710000	2.86	ATG5
5	47860001	47910000	2.86	HMGA2
15	17740001	17790000	2.86	ACAT1
15	17740001	17790000	2.86	NPAT
12	72880001	72930000	2.86	LOC112449076
12	72880001	72930000	2.86	CLDN10
21	46680001	46730000	2.85	NKX2-1
21	46680001	46730000	2.85	LOC101907654
21	2860001	2910000	2.85	ATP10A
5	47840001	47890000	2.84	HMGA2
28	33180001	33230000	2.84	KCNMA1
11	61500001	61550000	2.84	OTX1
11	61500001	61550000	2.84	EHBP1
9	74000001	74050000	2.83	LOC101906053
9	74000001	74050000	2.83	PDE7B
7	4040001	4090000	2.83	NR2C2AP
7	4040001	4090000	2.83	BORCS8
7	4040001	4090000	2.83	NCAN
7	4040001	4090000	2.83	LOC100271850-MEF2B
7	4040001	4090000	2.83	MEF2B
7	4040001	4090000	2.83	RFXANK
5	74560001	74610000	2.83	APOL3
5	74560001	74610000	2.83	LOC112446725
5	74560001	74610000	2.83	LOC510193
4	95200001	95250000	2.83	MKLN1
4	95200001	95250000	2.83	PODXL
8	103140001	103190000	2.82	ZNF618
3	9400001	9450000	2.82	PEX19
3	9400001	9450000	2.82	DCAF8
3	108820001	108870000	2.82	GRIK3
23	13360001	13410000	2.82	KIF6
19	55020001	55070000	2.82	SRSF2
19	55020001	55070000	2.82	JMJD6
19	55020001	55070000	2.82	MFSD11
19	55020001	55070000	2.82	MXRA7
19	55020001	55070000	2.82	METTL23
17	66100001	66150000	2.82	ASPHD2
17	66100001	66150000	2.82	HPS4
17	66100001	66150000	2.82	SRRD
7	99840001	99890000	2.81	FAM174A
23	13400001	13450000	2.81	KIF6
1	33200001	33250000	2.81	CADM2
7	4020001	4070000	2.8	NR2C2AP
7	4020001	4070000	2.8	BORCS8
7	4020001	4070000	2.8	NCAN
7	4020001	4070000	2.8	LOC100271850-MEF2B
7	4020001	4070000	2.8	RFXANK
6	3380001	3430000	2.8	CCNA2
6	3380001	3430000	2.8	BBS7
2	129920001	129970000	2.8	EPHB2
20	40100001	40150000	2.8	ADAMTS12
1	58580001	58630000	2.8	ZDHHC23
1	58580001	58630000	2.8	GRAMD1C
14	24400001	24450000	2.8	FAM110B
12	73060001	73110000	2.8	DZIP1
12	73060001	73110000	2.8	DNAJC3
29	6220001	6270000	2.79	NOX4
25	15640001	15690000	2.79	XYLT1
23	13440001	13490000	2.79	KIF6
22	54420001	54470000	2.79	MIR885
22	54420001	54470000	2.79	ATP2B2
1	83680001	83730000	2.79	MCF2L2
13	53640001	53690000	2.79	PCMTD2
13	53640001	53690000	2.79	MYT1
13	12180001	12230000	2.79	CDC123
13	12180001	12230000	2.79	NUDT5
13	12180001	12230000	2.79	SEC61A2
11	92720001	92770000	2.79	TTLL11
9	43700001	43750000	2.78	ATG5
9	39200001	39250000	2.78	SLC16A10
20	40060001	40110000	2.78	ADAMTS12
17	69240001	69290000	2.78	OSM
17	69240001	69290000	2.78	LOC104974701
17	69240001	69290000	2.78	LIF
17	69180001	69230000	2.78	HORMAD2
17	69080001	69130000	2.78	MTMR3
6	3480001	3530000	2.77	LOC100337022
15	51220001	51270000	2.77	RHOG
15	51220001	51270000	2.77	NUP98
15	51220001	51270000	2.77	PGAP2
14	24420001	24470000	2.77	FAM110B
10	72800001	72850000	2.77	SIX1
9	73940001	73990000	2.76	PDE7B
8	103160001	103210000	2.76	ZNF618
7	15800001	15850000	2.76	PRKCSH
7	15800001	15850000	2.76	RGL3
7	15800001	15850000	2.76	CCDC151
7	15800001	15850000	2.76	ELAVL3
7	15800001	15850000	2.76	ZNF653
7	11320001	11370000	2.76	DDX39A
7	11320001	11370000	2.76	PKN1
7	11320001	11370000	2.76	ADGRE5
5	113760001	113810000	2.76	LOC101904078
5	113760001	113810000	2.76	PACSIN2
2	133440001	133490000	2.76	UBR4
19	41080001	41130000	2.76	TRNAC-GCA
19	41080001	41130000	2.76	LOC112442836
19	41080001	41130000	2.76	KRT23
19	33000001	33050000	2.76	CDRT1
19	33000001	33050000	2.76	TRIM16
1	83700001	83750000	2.76	MCF2L2
1	80020001	80070000	2.76	MASP1
16	23400001	23450000	2.76	SLC30A10
15	44140001	44190000	2.76	STK33
1	127040001	127090000	2.76	ATP1B3
9	43440001	43490000	2.75	CRYBG1
8	85420001	85470000	2.75	MIRLET7A-1
8	85420001	85470000	2.75	MIRLET7F-1
8	85420001	85470000	2.75	MIRLET7D
8	85420001	85470000	2.75	LOC112447831
6	3500001	3550000	2.75	LOC100337022
3	42260001	42310000	2.75	DPH5
19	32980001	33030000	2.75	TVP23B
19	32980001	33030000	2.75	CDRT1
17	13920001	13970000	2.75	TRNAG-UCC
15	22600001	22650000	2.75	PTS
15	22600001	22650000	2.75	C15H11orf34
13	55760001	55810000	2.75	LOC112449377
11	68680001	68730000	2.75	CAPN14
11	68680001	68730000	2.75	EHD3
9	43520001	43570000	2.74	CRYBG1
8	85400001	85450000	2.74	LOC104969435
8	85400001	85450000	2.74	LOC112447831
8	103180001	103230000	2.74	ZNF618
4	25300001	25350000	2.74	AGR3
4	25300001	25350000	2.74	AGR2
24	2260001	2310000	2.74	MBP
20	21260001	21310000	2.74	TRNAC-ACA
19	42420001	42470000	2.74	STAT3
1	33160001	33210000	2.74	CADM2
13	24140001	24190000	2.74	MSRB2
13	15080001	15130000	2.74	LOC112449251
4	110480001	110530000	2.73	CNTNAP2
29	12540001	12590000	2.73	RAB30
2	65120001	65170000	2.73	GPR39
15	22580001	22630000	2.73	PTS
15	22580001	22630000	2.73	BCO2
6	37160001	37210000	2.72	MED28
6	37160001	37210000	2.72	LAP3
6	37160001	37210000	2.72	FAM184B
5	68720001	68770000	2.72	APPL2
4	110660001	110710000	2.72	CNTNAP2
4	110640001	110690000	2.72	CNTNAP2
2	133420001	133470000	2.72	EMC1
2	133420001	133470000	2.72	UBR4
15	77260001	77310000	2.72	RAPSN
15	77260001	77310000	2.72	CELF1
13	15060001	15110000	2.72	LOC112449251
5	67240001	67290000	2.71	STAB2
4	115860001	115910000	2.71	DPP6
10	72820001	72870000	2.71	SIX1
8	85440001	85490000	2.7	MIRLET7A-1
8	85440001	85490000	2.7	MIRLET7F-1
8	85440001	85490000	2.7	MIRLET7D
8	85440001	85490000	2.7	ZNF169
7	99820001	99870000	2.7	FAM174A
2	4200001	4250000	2.7	HS6ST1
22	14780001	14830000	2.7	LOC112443426
22	14780001	14830000	2.7	KLHL40
22	14780001	14830000	2.7	NKTR
22	14780001	14830000	2.7	HHATL
22	14780001	14830000	2.7	ZBTB47
22	14780001	14830000	2.7	LOC101905008
20	40080001	40130000	2.7	ADAMTS12
18	22600001	22650000	2.7	TRNAE-CUC
18	22600001	22650000	2.7	IRX3
15	20200001	20250000	2.7	ZC3H12C
11	98780001	98830000	2.7	LCN2
11	98780001	98830000	2.7	C11H9orf16
11	98780001	98830000	2.7	LOC104973485
11	98780001	98830000	2.7	CIZ1
11	98780001	98830000	2.7	DNM1
11	92760001	92810000	2.7	TTLL11
6	3340001	3390000	2.69	BBS7
6	19920001	19970000	2.69	TET2
6	16660001	16710000	2.69	RPL34
29	35160001	35210000	2.69	NTM
27	38860001	38910000	2.69	PSD3
22	14800001	14850000	2.69	LOC112443426
22	14800001	14850000	2.69	KLHL40
22	14800001	14850000	2.69	HHATL
22	14800001	14850000	2.69	CCDC13
22	14800001	14850000	2.69	ACKR2
22	14800001	14850000	2.69	ZBTB47
22	14800001	14850000	2.69	LOC101905008
19	42400001	42450000	2.69	STAT5A
19	42400001	42450000	2.69	STAT3
1	142720001	142770000	2.69	RSPH1
1	142720001	142770000	2.69	UBASH3A
4	113820001	113870000	2.68	SMARCD3
3	106940001	106990000	2.68	NDUFS5
3	106940001	106990000	2.68	AKIRIN1
29	12560001	12610000	2.68	RAB30
23	13420001	13470000	2.68	KIF6
22	17940001	17990000	2.68	TRNAG-CCC
22	17940001	17990000	2.68	LMCD1
22	17940001	17990000	2.68	LOC112443504
1	58600001	58650000	2.68	ZDHHC23
1	58600001	58650000	2.68	GRAMD1C
1	58600001	58650000	2.68	CCDC191
7	11240001	11290000	2.67	TECR
7	11240001	11290000	2.67	LOC107132603
7	11240001	11290000	2.67	GIPC1
7	11240001	11290000	2.67	DNAJB1
3	9340001	9390000	2.67	NCSTN
3	9340001	9390000	2.67	COPA
27	35020001	35070000	2.67	IDO1
27	35020001	35070000	2.67	IDO2
23	9020001	9070000	2.67	ANKS1A
22	22900001	22950000	2.67	LOC112443450
17	14180001	14230000	2.67	FREM3
10	72920001	72970000	2.67	MNAT1
10	72840001	72890000	2.67	SIX4
6	19940001	19990000	2.66	TET2
5	113440001	113490000	2.66	LOC112446886
5	113440001	113490000	2.66	RRP7A
5	113440001	113490000	2.66	POLDIP3
5	113440001	113490000	2.66	CYB5R3
3	9460001	9510000	2.66	CASQ1
3	9460001	9510000	2.66	PEA15
3	9460001	9510000	2.66	LOC101902959
3	9460001	9510000	2.66	ATP1A4
3	9460001	9510000	2.66	DCAF8
15	22620001	22670000	2.66	PTS
15	22620001	22670000	2.66	C15H11orf34
13	15020001	15070000	2.66	LOC112449251
10	71960001	72010000	2.66	RTN1
10	65200001	65250000	2.66	TRNAH-GUG
10	65200001	65250000	2.66	MIR2291
10	65200001	65250000	2.66	TRNAH-GUG
10	65200001	65250000	2.66	TRNAH-GUG
10	65200001	65250000	2.66	SLC28A2
10	65200001	65250000	2.66	SHF
7	6800001	6850000	2.65	CIB3
7	6800001	6850000	2.65	FAM32A
7	6800001	6850000	2.65	AP1M1
4	60960001	61010000	2.65	EEPD1
3	106920001	106970000	2.65	MACF1
20	21240001	21290000	2.65	TRNAC-ACA
1	82820001	82870000	2.65	POLR2H
1	82820001	82870000	2.65	FAM131A
1	82820001	82870000	2.65	LOC112448329
1	82820001	82870000	2.65	THPO
1	82820001	82870000	2.65	EIF4G1
1	82820001	82870000	2.65	CLCN2
1	58560001	58610000	2.65	GRAMD1C
15	36140001	36190000	2.65	SOX6
11	98760001	98810000	2.65	LOC112448839
11	98760001	98810000	2.65	LCN2
11	98760001	98810000	2.65	C11H9orf16
11	98760001	98810000	2.65	PTGES2
11	98760001	98810000	2.65	CIZ1
9	43500001	43550000	2.64	CRYBG1
9	33420001	33470000	2.64	ROS1
8	61660001	61710000	2.64	TOMM5
8	61660001	61710000	2.64	FBXO10
5	48160001	48210000	2.64	LOC101905641
5	48160001	48210000	2.64	LOC101905683
29	50320001	50370000	2.64	MUC2
2	19000001	19050000	2.64	PDE11A
2	128120001	128170000	2.64	CLIC4
19	54980001	55030000	2.64	MFSD11
13	79280001	79330000	2.64	NFATC2
10	61080001	61130000	2.64	COPS2
10	61080001	61130000	2.64	GALK2
9	43720001	43770000	2.63	ATG5
8	103320001	103370000	2.63	KIF12
27	35000001	35050000	2.63	IDO1
27	35000001	35050000	2.63	IDO2
27	35000001	35050000	2.63	LOC101905820
17	69100001	69150000	2.63	HORMAD2
17	69100001	69150000	2.63	MTMR3
15	18040001	18090000	2.63	C15H11orf65
15	17820001	17870000	2.63	ATM
15	17820001	17870000	2.63	NPAT
1	142740001	142790000	2.63	RSPH1
1	142740001	142790000	2.63	UBASH3A
1	142740001	142790000	2.63	SLC37A1
7	15600001	15650000	2.62	KANK2
7	15600001	15650000	2.62	DOCK6
6	116500001	116550000	2.62	POLN
23	13460001	13510000	2.62	KIF6
13	61720001	61770000	2.62	POFUT1
13	61720001	61770000	2.62	KIF3B
10	72020001	72070000	2.62	LOC101902937
10	72020001	72070000	2.62	RTN1
6	97920001	97970000	2.61	PLAC8
6	97920001	97970000	2.61	LOC112447115
29	50500001	50550000	2.61	POLR2L
29	50500001	50550000	2.61	CD151
29	50500001	50550000	2.61	LOC112444888
29	50500001	50550000	2.61	PNPLA2
29	50500001	50550000	2.61	CHID1
29	50500001	50550000	2.61	TSPAN4
29	50500001	50550000	2.61	CRACR2B
14	24640001	24690000	2.61	TRNAG-CCC
14	24640001	24690000	2.61	CYP7A1
14	1800001	1850000	2.61	ADGRB1
12	73000001	73050000	2.61	DZIP1
12	73000001	73050000	2.61	CLDN10
9	65500001	65550000	2.6	RIPPLY2
9	65500001	65550000	2.6	CYB5R4
8	85460001	85510000	2.6	ZNF169
7	11220001	11270000	2.6	NDUFB7
7	11220001	11270000	2.6	TECR
7	11220001	11270000	2.6	LOC107132603
7	11220001	11270000	2.6	DNAJB1
5	48180001	48230000	2.6	LOC101905641
5	48180001	48230000	2.6	LOC101905683
23	28040001	28090000	2.6	LOC112443912
23	28040001	28090000	2.6	LOC616942
23	28040001	28090000	2.6	TRNAG-CCC
1	82840001	82890000	2.6	FAM131A
1	82840001	82890000	2.6	LOC112448329
1	82840001	82890000	2.6	EIF4G1
1	82840001	82890000	2.6	PSMD2
1	82840001	82890000	2.6	CLCN2
17	69060001	69110000	2.6	MTMR3
16	23380001	23430000	2.6	SLC30A10
15	51240001	51290000	2.6	RHOG
15	51240001	51290000	2.6	NUP98
15	51240001	51290000	2.6	PGAP2
13	15040001	15090000	2.6	LOC112449251
10	72380001	72430000	2.6	DHRS7
25	35920001	35970000	2.59	LOC101903098
25	35920001	35970000	2.59	TFR2
25	35920001	35970000	2.59	LOC104970491
25	35920001	35970000	2.59	MOSPD3
25	35920001	35970000	2.59	PCOLCE
25	35920001	35970000	2.59	LOC112444310
25	35920001	35970000	2.59	ACTL6B
25	35920001	35970000	2.59	FBXO24
2	19020001	19070000	2.59	PDE11A
15	77300001	77350000	2.59	CELF1
13	53660001	53710000	2.59	PCMTD2
13	53660001	53710000	2.59	MYT1
13	12260001	12310000	2.59	DHTKD1
13	12260001	12310000	2.59	UPF2
8	61640001	61690000	2.58	POLR1E
8	61640001	61690000	2.58	FBXO10
8	103260001	103310000	2.58	AMBP
8	103260001	103310000	2.58	ZNF618
4	28920001	28970000	2.58	MACC1
3	42280001	42330000	2.58	LOC112446080
3	42280001	42330000	2.58	DPH5
3	42280001	42330000	2.58	SLC30A7
24	2280001	2330000	2.58	MBP
20	24540001	24590000	2.58	SNX18
17	14160001	14210000	2.58	LOC100337185
6	97860001	97910000	2.57	COPS4
6	97860001	97910000	2.57	PLAC8
5	115220001	115270000	2.57	PRR5
4	110440001	110490000	2.57	CNTNAP2
3	42300001	42350000	2.57	LOC112446080
3	42300001	42350000	2.57	DPH5
3	42300001	42350000	2.57	SLC30A7
25	35940001	35990000	2.57	TFR2
25	35940001	35990000	2.57	LOC104970491
25	35940001	35990000	2.57	MOSPD3
25	35940001	35990000	2.57	PCOLCE
25	35940001	35990000	2.57	LOC112444310
25	35940001	35990000	2.57	SAP25
25	35940001	35990000	2.57	LOC107131843
25	35940001	35990000	2.57	FBXO24
25	35940001	35990000	2.57	LRCH4
15	51200001	51250000	2.57	RHOG
15	51200001	51250000	2.57	STIM1
15	51200001	51250000	2.57	PGAP2
11	61480001	61530000	2.57	EHBP1
1	127000001	127050000	2.57	LOC511302
1	127000001	127050000	2.57	TFDP2
10	65180001	65230000	2.57	SLC28A2
7	42460001	42510000	2.56	LOC100299275
7	42460001	42510000	2.56	MGC137030
4	95180001	95230000	2.56	MKLN1
3	42180001	42230000	2.56	LOC112445982
29	6280001	6330000	2.56	TYR
29	6280001	6330000	2.56	NOX4
27	35080001	35130000	2.56	IDO2
21	46660001	46710000	2.56	NKX2-1
21	46660001	46710000	2.56	LOC101907654
2	130900001	130950000	2.56	HSPG2
14	1740001	1790000	2.56	ARC
14	1740001	1790000	2.56	LOC101905222
13	79240001	79290000	2.56	LOC112449352
13	79240001	79290000	2.56	NFATC2
5	113420001	113470000	2.55	TRNAG-CCC
5	113420001	113470000	2.55	SERHL2
5	113420001	113470000	2.55	RRP7A
5	113420001	113470000	2.55	POLDIP3
3	42320001	42370000	2.55	LOC112446080
3	42320001	42370000	2.55	SLC30A7
27	13860001	13910000	2.55	DCTD
25	35900001	35950000	2.55	LOC101903098
25	35900001	35950000	2.55	TFR2
25	35900001	35950000	2.55	LOC104970491
25	35900001	35950000	2.55	GIGYF1
25	35900001	35950000	2.55	ACTL6B
25	35900001	35950000	2.55	GNB2
24	31520001	31570000	2.55	ZNF521
16	50260001	50310000	2.55	FAM213B
16	50260001	50310000	2.55	TTC34
16	50260001	50310000	2.55	MMEL1
14	24660001	24710000	2.55	TRNAG-CCC
14	24660001	24710000	2.55	LOC112449629
14	24660001	24710000	2.55	CYP7A1
12	13480001	13530000	2.55	ENOX1
11	9220001	9270000	2.55	LOC100848208
11	9220001	9270000	2.55	TGFBRAP1
11	9220001	9270000	2.55	C11H2orf49
11	9220001	9270000	2.55	FHL2
11	61540001	61590000	2.55	OTX1
11	61540001	61590000	2.55	EHBP1
9	43640001	43690000	2.54	ATG5
9	43540001	43590000	2.54	CRYBG1
6	95200001	95250000	2.54	CFAP299
4	28900001	28950000	2.54	MACC1
23	13200001	13250000	2.54	KIF6
15	29480001	29530000	2.54	BCL9L
15	29480001	29530000	2.54	UPK2
15	29480001	29530000	2.54	CXCR5
9	65480001	65530000	2.53	CYB5R4
8	85560001	85610000	2.53	LOC101907893
8	85560001	85610000	2.53	LOC100141230
6	97840001	97890000	2.53	LOC112447183
6	97840001	97890000	2.53	COPS4
6	97840001	97890000	2.53	PLAC8
6	16600001	16650000	2.53	OSTC
5	68740001	68790000	2.53	APPL2
5	113560001	113610000	2.53	A4GALT
3	9380001	9430000	2.53	COPA
3	9380001	9430000	2.53	PEX19
3	9380001	9430000	2.53	DCAF8
21	2880001	2930000	2.53	LOC112443372
21	2880001	2930000	2.53	ATP10A
20	40040001	40090000	2.53	ADAMTS12
17	14560001	14610000	2.53	TRNAK-UUU
15	20080001	20130000	2.53	TRNAR-CCU
14	2580001	2630000	2.53	GPR20
14	2580001	2630000	2.53	PTP4A3
14	2560001	2610000	2.53	GPR20
14	2560001	2610000	2.53	PTP4A3
13	12120001	12170000	2.53	CDC123
8	85580001	85630000	2.52	LOC100141230
7	99800001	99850000	2.52	FAM174A
7	7060001	7110000	2.52	LOC527062
7	7060001	7110000	2.52	LOC615150
7	7060001	7110000	2.52	LOC512249
2	133460001	133510000	2.52	UBR4
19	16620001	16670000	2.52	ASIC2
15	40660001	40710000	2.52	DKK3
13	53180001	53230000	2.52	SIRPA
12	72920001	72970000	2.52	LOC112449076
12	72920001	72970000	2.52	LOC104973643
12	72920001	72970000	2.52	CLDN10
8	6820001	6870000	2.51	HPGD
7	11340001	11390000	2.51	DDX39A
7	11340001	11390000	2.51	LOC101904822
7	11340001	11390000	2.51	ADGRE5
6	97900001	97950000	2.51	LOC112447114
6	97900001	97950000	2.51	PLAC8
6	97900001	97950000	2.51	PLAC8
3	63040001	63090000	2.51	ADGRL2
3	42340001	42390000	2.51	SLC30A7
27	35060001	35110000	2.51	IDO2
22	14900001	14950000	2.51	CYP8B1
22	14900001	14950000	2.51	ACKR2
22	14900001	14950000	2.51	LOC112443512
20	20500001	20550000	2.51	RAB3C
15	82640001	82690000	2.51	OR5A1
15	82640001	82690000	2.51	OR4D6
15	82640001	82690000	2.51	LOC512441
15	81000001	81050000	2.51	CTNND1
15	18060001	18110000	2.51	C15H11orf65
14	24460001	24510000	2.51	LOC101902490
14	23300001	23350000	2.51	MOS
14	23300001	23350000	2.51	PLAG1
11	61460001	61510000	2.51	EHBP1
7	4060001	4110000	2.5	NR2C2AP
7	4060001	4110000	2.5	BORCS8
7	4060001	4110000	2.5	LOC100271850-MEF2B
7	4060001	4110000	2.5	MEF2B
7	4060001	4110000	2.5	TMEM161A
7	4060001	4110000	2.5	RFXANK
6	19900001	19950000	2.5	TET2
5	47820001	47870000	2.5	HMGA2
3	9480001	9530000	2.5	CASQ1
3	9480001	9530000	2.5	LOC101902959
3	9480001	9530000	2.5	ATP1A4
3	9480001	9530000	2.5	ATP1A2
27	38820001	38870000	2.5	PSD3
27	37060001	37110000	2.5	PLAT
27	35040001	35090000	2.5	IDO1
27	35040001	35090000	2.5	IDO2
21	68680001	68730000	2.5	KIF26A
20	24520001	24570000	2.5	SNX18
17	69120001	69170000	2.5	HORMAD2
15	17960001	18010000	2.5	ATM
11	22040001	22090000	2.5	THUMPD2
7	42480001	42530000	2.49	MGC137030
7	42480001	42530000	2.49	LYPD8
7	42480001	42530000	2.49	LOC112447409
5	32080001	32130000	2.49	LOC104972407
5	32080001	32130000	2.49	CCDC184
5	32080001	32130000	2.49	LOC101905376
5	32080001	32130000	2.49	OR10AD1
4	113860001	113910000	2.49	NUB1
4	110780001	110830000	2.49	CNTNAP2
22	37180001	37230000	2.49	PRICKLE2
21	46700001	46750000	2.49	NKX2-1
21	15940001	15990000	2.49	SV2B
19	32920001	32970000	2.49	CDRT4
1	82800001	82850000	2.49	POLR2H
1	82800001	82850000	2.49	FAM131A
1	82800001	82850000	2.49	CHRD
1	82800001	82850000	2.49	THPO
1	82800001	82850000	2.49	CLCN2
15	44120001	44170000	2.49	STK33
14	23260001	23310000	2.49	RPS20
14	23260001	23310000	2.49	LOC112449628
14	23260001	23310000	2.49	LOC112449630
14	23260001	23310000	2.49	MOS
13	24340001	24390000	2.49	OTUD1
11	44880001	44930000	2.49	SULT1C2
11	44880001	44930000	2.49	LOC101904756
11	44880001	44930000	2.49	SULT1C3
10	72280001	72330000	2.49	PCNX4
9	73920001	73970000	2.48	PDE7B
5	113780001	113830000	2.48	LOC101904078
5	113780001	113830000	2.48	TTLL1
5	113780001	113830000	2.48	PACSIN2
2	127040001	127090000	2.48	SLC30A2
2	127040001	127090000	2.48	EXTL1
2	127040001	127090000	2.48	PAFAH2
19	41120001	41170000	2.48	KRT39
19	41120001	41170000	2.48	KRT23
1	58760001	58810000	2.48	QTRT2
1	58760001	58810000	2.48	DRD3
15	17940001	17990000	2.48	ATM
14	23280001	23330000	2.48	LOC112449630
14	23280001	23330000	2.48	MOS
14	23280001	23330000	2.48	PLAG1
14	23240001	23290000	2.48	RPS20
14	23240001	23290000	2.48	LOC112449628
14	23240001	23290000	2.48	LYN
13	360001	410000	2.48	LOC101905258
12	73320001	73370000	2.48	HS6ST3
10	73080001	73130000	2.48	TRMT5
10	73080001	73130000	2.48	MNAT1
10	73080001	73130000	2.48	SLC38A6
6	37120001	37170000	2.47	MED28
6	37120001	37170000	2.47	LAP3
6	37080001	37130000	2.47	TRNAA-CGC
5	113720001	113770000	2.47	PACSIN2
4	110460001	110510000	2.47	CNTNAP2
2	42060001	42110000	2.47	GALNT13
21	68640001	68690000	2.47	ASPG
21	68640001	68690000	2.47	KIF26A
17	66080001	66130000	2.47	ASPHD2
17	66080001	66130000	2.47	HPS4
14	24680001	24730000	2.47	LOC112449629
14	24680001	24730000	2.47	LOC112449508
14	24680001	24730000	2.47	SDCBP
10	13240001	13290000	2.47	MAP2K1
10	13240001	13290000	2.47	TIPIN
6	97880001	97930000	2.46	LOC112447114
6	97880001	97930000	2.46	PLAC8
4	78820001	78870000	2.46	GLI3
17	69260001	69310000	2.46	OSM
17	69260001	69310000	2.46	LOC104974701
17	69260001	69310000	2.46	LIF
17	69260001	69310000	2.46	CASTOR1
17	69260001	69310000	2.46	TBC1D10A
17	69160001	69210000	2.46	HORMAD2
15	80960001	81010000	2.46	LOC101905538
15	80960001	81010000	2.46	CTNND1
15	62920001	62970000	2.46	LOC614914
15	40680001	40730000	2.46	DKK3
15	29460001	29510000	2.46	LOC101902586
15	29460001	29510000	2.46	BCL9L
15	29460001	29510000	2.46	CXCR5
13	65460001	65510000	2.46	DLGAP4
13	460001	510000	2.46	LOC788089
12	13460001	13510000	2.46	ENOX1
11	61360001	61410000	2.46	EHBP1
1	142700001	142750000	2.46	UBASH3A
8	103600001	103650000	2.45	AKNA
8	103600001	103650000	2.45	WHRN
3	8900001	8950000	2.45	CD48
3	108800001	108850000	2.45	GRIK3
28	3260001	3310000	2.45	LOC614741
2	65140001	65190000	2.45	GPR39
24	47500001	47550000	2.45	SMAD2
2	34800001	34850000	2.45	SLC4A10
19	42440001	42490000	2.45	STAT3
17	69140001	69190000	2.45	HORMAD2
15	75260001	75310000	2.45	LOC101906676
15	75260001	75310000	2.45	SYT13
15	75260001	75310000	2.45	PRDM11
14	23320001	23370000	2.45	PLAG1
10	72500001	72550000	2.45	PPM1A
10	60620001	60670000	2.45	LOC112448490
6	19960001	20010000	2.44	TET2
5	111060001	111110000	2.44	CACNA1I
5	111060001	111110000	2.44	LOC112441544
3	108840001	108890000	2.44	GRIK3
27	37040001	37090000	2.44	AP3M2
27	37040001	37090000	2.44	PLAT
22	54400001	54450000	2.44	TRNAK-UUU
22	54400001	54450000	2.44	MIR885
22	54400001	54450000	2.44	ATP2B2
19	32960001	33010000	2.44	TVP23B
19	32960001	33010000	2.44	CDRT1
8	85380001	85430000	2.43	LOC104969435
8	85380001	85430000	2.43	LOC112447831
8	85380001	85430000	2.43	PTPDC1
8	43960001	44010000	2.43	KANK1
5	64220001	64270000	2.43	SCYL2
3	108940001	108990000	2.43	GRIK3
29	50480001	50530000	2.43	CHID1
29	50480001	50530000	2.43	TSPAN4
29	50480001	50530000	2.43	AP2A2
20	41400001	41450000	2.43	TRNAW-CCA
20	41400001	41450000	2.43	GOLPH3
13	11920001	11970000	2.43	TRNAW-CCA
13	11920001	11970000	2.43	CAMK1D
8	74380001	74430000	2.42	LOC112447822
8	74380001	74430000	2.42	TRIM35
8	74380001	74430000	2.42	PTK2B
7	93760001	93810000	2.42	KIAA0825
6	19880001	19930000	2.42	TET2
6	17460001	17510000	2.42	PAPSS1
5	74580001	74630000	2.42	APOL3
5	74580001	74630000	2.42	LOC112446725
5	74580001	74630000	2.42	LOC112446726
5	74580001	74630000	2.42	LOC510193
5	48200001	48250000	2.42	LOC101905683
4	78800001	78850000	2.42	GLI3
4	59760001	59810000	2.42	LOC112446385
3	9360001	9410000	2.42	COPA
3	9360001	9410000	2.42	PEX19
3	9360001	9410000	2.42	DCAF8
28	8240001	8290000	2.42	TRNAG-CCC
28	8240001	8290000	2.42	B3GALNT2
26	42500001	42550000	2.42	LOC100295703
26	42500001	42550000	2.42	SPADH2
26	42500001	42550000	2.42	SPADH1
20	41420001	41470000	2.42	TRNAW-CCA
20	41420001	41470000	2.42	GOLPH3
1	58740001	58790000	2.42	QTRT2
14	24620001	24670000	2.42	UBXN2B
14	24620001	24670000	2.42	CYP7A1
13	12340001	12390000	2.42	UPF2
13	12140001	12190000	2.42	CDC123
13	12140001	12190000	2.42	NUDT5
11	66660001	66710000	2.42	LOC112448807
11	66660001	66710000	2.42	PPP3R1
11	66660001	66710000	2.42	LOC112448808
11	66660001	66710000	2.42	CNRIP1
4	117580001	117630000	2.41	LOC112446461
28	33160001	33210000	2.41	KCNMA1
21	6580001	6630000	2.41	ADAMTS17
21	2780001	2830000	2.41	ATP10A
20	20820001	20870000	2.41	PLK2
19	32940001	32990000	2.41	TVP23B
19	32940001	32990000	2.41	CDRT4
12	31080001	31130000	2.41	MTUS2
11	61320001	61370000	2.41	EHBP1
8	106100001	106150000	2.4	ASTN2
6	3540001	3590000	2.4	ANXA5
6	116540001	116590000	2.4	POLN
6	116520001	116570000	2.4	POLN
5	113240001	113290000	2.4	TCF20
4	32960001	33010000	2.4	ABCB1
4	32960001	33010000	2.4	ABCB4
23	15380001	15430000	2.4	LOC112443870
23	15380001	15430000	2.4	FOXP4
23	13340001	13390000	2.4	KIF6
18	20960001	21010000	2.4	TOX3
15	77320001	77370000	2.4	PTPMT1
15	77320001	77370000	2.4	CELF1
15	20720001	20770000	2.4	ARHGAP20
11	68760001	68810000	2.4	GALNT14
11	61440001	61490000	2.4	EHBP1
11	61340001	61390000	2.4	EHBP1
6	3460001	3510000	2.39	LOC100337022
6	19860001	19910000	2.39	TET2
5	47880001	47930000	2.39	MIR763
5	47880001	47930000	2.39	HMGA2
5	113580001	113630000	2.39	ARFGAP3
4	60940001	60990000	2.39	EEPD1
4	60940001	60990000	2.39	ANLN
3	8840001	8890000	2.39	SLAMF7
2	65100001	65150000	2.39	GPR39
24	47520001	47570000	2.39	SMAD2
23	28140001	28190000	2.39	SFTA2
23	28140001	28190000	2.39	LOC112443918
23	28140001	28190000	2.39	VARS2
23	28140001	28190000	2.39	GTF2H4
23	28140001	28190000	2.39	DDR1
23	15980001	16030000	2.39	TRERF1
22	22880001	22930000	2.39	LOC112443450
22	14760001	14810000	2.39	LOC112443426
22	14760001	14810000	2.39	NKTR
22	14760001	14810000	2.39	ZBTB47
2	133480001	133530000	2.39	UBR4
2	129960001	130010000	2.39	EPHB2
13	12160001	12210000	2.39	CDC123
13	12160001	12210000	2.39	NUDT5
10	87740001	87790000	2.39	ESRRB
10	87720001	87770000	2.39	ESRRB
10	61060001	61110000	2.39	COPS2
10	61060001	61110000	2.39	GALK2
6	3520001	3570000	2.38	ANXA5
24	47480001	47530000	2.38	SMAD2
22	54880001	54930000	2.38	SLC6A11
22	13780001	13830000	2.38	CTNNB1
21	6600001	6650000	2.38	ADAMTS17
2	133500001	133550000	2.38	UBR4
2	127000001	127050000	2.38	SLC30A2
2	127000001	127050000	2.38	TRIM63
19	27760001	27810000	2.38	TRNAK-UUU
19	27760001	27810000	2.38	TRNAQ-CUG
19	27760001	27810000	2.38	TRNAL-UAG
19	27760001	27810000	2.38	TRNAR-UCU
19	27760001	27810000	2.38	HES7
19	27760001	27810000	2.38	TRNAG-GCC
19	27760001	27810000	2.38	LOC112442777
19	27760001	27810000	2.38	TRNAS-CGA
19	27760001	27810000	2.38	TRNAT-AGU
19	27760001	27810000	2.38	VAMP2
19	27760001	27810000	2.38	ALOXE3
19	27760001	27810000	2.38	PER1
1	58720001	58770000	2.38	QTRT2
1	58720001	58770000	2.38	CCDC191
1	58540001	58590000	2.38	GRAMD1C
1	33140001	33190000	2.38	CADM2
13	15100001	15150000	2.38	LOC112449251
13	12320001	12370000	2.38	UPF2
12	13500001	13550000	2.38	ENOX1
10	72780001	72830000	2.38	SIX1
9	65460001	65510000	2.37	CYB5R4
9	43480001	43530000	2.37	CRYBG1
8	85600001	85650000	2.37	LOC100141230
8	85600001	85650000	2.37	LOC787410
7	41940001	41990000	2.37	OR2M4
7	41940001	41990000	2.37	OR2M3
3	63060001	63110000	2.37	ADGRL2
3	14800001	14850000	2.37	RXFP4
3	14800001	14850000	2.37	LOC112446113
3	14800001	14850000	2.37	LOC112446111
3	14800001	14850000	2.37	KHDC4
3	14800001	14850000	2.37	ARHGEF2
3	14440001	14490000	2.37	RHBG
3	14440001	14490000	2.37	TSACC
3	14440001	14490000	2.37	CCT3
25	35480001	35530000	2.37	LOC618076
25	35480001	35530000	2.37	PLOD3
25	2180001	2230000	2.37	ZG16B
25	2180001	2230000	2.37	LOC107131805
25	2180001	2230000	2.37	PRSS22
25	2180001	2230000	2.37	LOC104975830
13	53160001	53210000	2.37	SIRPA
8	43980001	44030000	2.36	KANK1
6	117760001	117810000	2.36	PIGG
6	101240001	101290000	2.36	TRNAC-GCA
6	101240001	101290000	2.36	MAPK10
5	26500001	26550000	2.36	NPFF
5	26500001	26550000	2.36	TARBP2
5	26500001	26550000	2.36	MAP3K12
5	26500001	26550000	2.36	PCBP2
5	26500001	26550000	2.36	ATF7
5	113820001	113870000	2.36	LOC101904078
5	113820001	113870000	2.36	TTLL1
4	59740001	59790000	2.36	LOC112446385
3	14460001	14510000	2.36	GLMP
3	14460001	14510000	2.36	TMEM79
3	14460001	14510000	2.36	TSACC
3	14460001	14510000	2.36	CCT3
29	14200001	14250000	2.36	LOC112444856
26	42480001	42530000	2.36	LOC100295703
26	42480001	42530000	2.36	SPADH2
26	42480001	42530000	2.36	DMBT1
22	13800001	13850000	2.36	CTNNB1
19	56880001	56930000	2.36	LOC526163
19	56880001	56930000	2.36	CD300LB
19	56880001	56930000	2.36	CD300C
1	58620001	58670000	2.36	ZDHHC23
1	58620001	58670000	2.36	CCDC191
1	44900001	44950000	2.36	TMEM45A
13	57340001	57390000	2.36	PRELID3B
13	57340001	57390000	2.36	TUBB1
13	57340001	57390000	2.36	CTSZ
13	57340001	57390000	2.36	ATP5F1E
13	24120001	24170000	2.36	MSRB2
1	111280001	111330000	2.36	LOC112447737
1	111280001	111330000	2.36	KCNAB1
10	73480001	73530000	2.36	PRKCH
9	26560001	26610000	2.35	NKAIN2
5	64200001	64250000	2.35	SCYL2
4	32780001	32830000	2.35	TRNAC-GCA
4	32780001	32830000	2.35	LOC101902435
28	33200001	33250000	2.35	KCNMA1
27	36220001	36270000	2.35	SFRP1
24	31500001	31550000	2.35	ZNF521
24	2180001	2230000	2.35	MBP
2	4180001	4230000	2.35	HS6ST1
19	33040001	33090000	2.35	LOC104975042
19	33040001	33090000	2.35	TRIM16
19	33040001	33090000	2.35	ZNF286A
19	33040001	33090000	2.35	ZNF624
15	17640001	17690000	2.35	CUL5
13	57360001	57410000	2.35	TUBB1
13	57360001	57410000	2.35	CTSZ
13	57360001	57410000	2.35	ATP5F1E
13	57360001	57410000	2.35	NELFCD
13	12360001	12410000	2.35	LOC101907256
13	12360001	12410000	2.35	UPF2
12	73260001	73310000	2.35	UGGT2
11	68660001	68710000	2.35	CAPN14
11	68660001	68710000	2.35	EHD3
9	26180001	26230000	2.34	RNF217
8	106040001	106090000	2.34	ASTN2
7	15580001	15630000	2.34	SPC24
7	15580001	15630000	2.34	KANK2
7	15580001	15630000	2.34	DOCK6
5	96260001	96310000	2.34	GRIN2B
5	73640001	73690000	2.34	MCM5
3	14820001	14870000	2.34	LOC112446113
3	14820001	14870000	2.34	LOC112446111
3	14820001	14870000	2.34	KHDC4
3	14820001	14870000	2.34	RIT1
3	14660001	14710000	2.34	MEX3A
3	14660001	14710000	2.34	RAB25
3	14660001	14710000	2.34	LAMTOR2
3	14660001	14710000	2.34	LMNA
22	14720001	14770000	2.34	SS18L2
22	14720001	14770000	2.34	SEC22C
22	14720001	14770000	2.34	NKTR
19	32900001	32950000	2.34	CDRT4
13	47780001	47830000	2.34	LOC513580
13	47780001	47830000	2.34	GPCPD1
10	72940001	72990000	2.34	MNAT1
8	6800001	6850000	2.33	HPGD
7	99300001	99350000	2.33	LOC112447497
7	6940001	6990000	2.33	LOC789246
7	6940001	6990000	2.33	LOC100298103
5	47780001	47830000	2.33	HMGA2
4	28880001	28930000	2.33	MACC1
3	9760001	9810000	2.33	MIR1584
3	9760001	9810000	2.33	TAGLN2
3	9760001	9810000	2.33	CFAP45
3	9760001	9810000	2.33	LOC101903248
3	8820001	8870000	2.33	SLAMF7
28	26920001	26970000	2.33	LOC104976195
28	26920001	26970000	2.33	TBATA
28	26920001	26970000	2.33	ADAMTS14
24	47540001	47590000	2.33	LOC101904605
24	47540001	47590000	2.33	SMAD2
23	13180001	13230000	2.33	KCNK16
23	13180001	13230000	2.33	KIF6
17	66120001	66170000	2.33	HPS4
17	66120001	66170000	2.33	SRRD
17	66120001	66170000	2.33	TFIP11
16	42000001	42050000	2.33	MAD2L2
16	42000001	42050000	2.33	FBXO2
16	42000001	42050000	2.33	FBXO6
16	42000001	42050000	2.33	FBXO44
14	23220001	23270000	2.33	LYN
11	66780001	66830000	2.33	PLEK
10	73060001	73110000	2.33	MNAT1
10	72900001	72950000	2.33	MNAT1
9	65520001	65570000	2.32	RIPPLY2
9	65520001	65570000	2.32	CYB5R4
6	95220001	95270000	2.32	CFAP299
6	116480001	116530000	2.32	POLN
4	68180001	68230000	2.32	JAZF1
3	63020001	63070000	2.32	ADGRL2
3	51460001	51510000	2.32	TGFBR3
3	108960001	109010000	2.32	GRIK3
3	108920001	108970000	2.32	GRIK3
25	9880001	9930000	2.32	SOCS1
25	9880001	9930000	2.32	TNP2
25	9880001	9930000	2.32	LOC112444320
25	35880001	35930000	2.32	POP7
25	35880001	35930000	2.32	LOC112444313
25	35880001	35930000	2.32	GIGYF1
25	35880001	35930000	2.32	ACTL6B
25	35880001	35930000	2.32	GNB2
23	15960001	16010000	2.32	TRERF1
2	128140001	128190000	2.32	CLIC4
21	15920001	15970000	2.32	SV2B
20	20480001	20530000	2.32	RAB3C
19	55040001	55090000	2.32	SRSF2
19	55040001	55090000	2.32	JMJD6
19	55040001	55090000	2.32	MFSD11
19	55040001	55090000	2.32	MXRA7
19	55040001	55090000	2.32	METTL23
19	38460001	38510000	2.32	CDK5RAP3
19	38460001	38510000	2.32	PRR15L
1	58700001	58750000	2.32	QTRT2
1	58700001	58750000	2.32	CCDC191
14	69160001	69210000	2.32	PLEKHF2
14	11180001	11230000	2.32	LOC100299192
11	96820001	96870000	2.32	LOC112448887
6	37100001	37150000	2.31	TRNAA-CGC
6	37100001	37150000	2.31	LAP3
5	26480001	26530000	2.31	NPFF
5	26480001	26530000	2.31	TARBP2
5	26480001	26530000	2.31	MAP3K12
5	26480001	26530000	2.31	ATF7
5	113800001	113850000	2.31	LOC101904078
5	113800001	113850000	2.31	TTLL1
5	113800001	113850000	2.31	PACSIN2
4	59720001	59770000	2.31	GPR141
4	59720001	59770000	2.31	LOC112446385
3	8480001	8530000	2.31	F11R
3	63080001	63130000	2.31	ADGRL2
3	58340001	58390000	2.31	ZNHIT6
29	50520001	50570000	2.31	POLR2L
29	50520001	50570000	2.31	CD151
29	50520001	50570000	2.31	LOC112444888
29	50520001	50570000	2.31	PNPLA2
29	50520001	50570000	2.31	RPLP2
29	50520001	50570000	2.31	LOC112444967
29	50520001	50570000	2.31	SLC25A22
29	50520001	50570000	2.31	TSPAN4
29	50520001	50570000	2.31	CRACR2B
29	50520001	50570000	2.31	PIDD1
28	1580001	1630000	2.31	URB2
20	24560001	24610000	2.31	SNX18
17	14540001	14590000	2.31	TRNAK-UUU
17	14540001	14590000	2.31	GAB1
17	14480001	14530000	2.31	GAB1
1	56820001	56870000	2.31	TMPRSS7
15	36160001	36210000	2.31	SOX6
14	24700001	24750000	2.31	LOC112449508
14	24700001	24750000	2.31	SDCBP
14	24480001	24530000	2.31	LOC101902490
14	16160001	16210000	2.31	LOC112449619
13	12300001	12350000	2.31	UPF2
7	41860001	41910000	2.3	OR2T12
4	78840001	78890000	2.3	GLI3
29	50300001	50350000	2.3	MUC2
29	47960001	48010000	2.3	SHANK2
28	25700001	25750000	2.3	HK1
27	43680001	43730000	2.3	ZNF385D
23	9080001	9130000	2.3	TCP11
22	14880001	14930000	2.3	HIGD1A
22	14880001	14930000	2.3	ACKR2
21	46740001	46790000	2.3	NKX2-8
19	38480001	38530000	2.3	CDK5RAP3
19	38480001	38530000	2.3	PNPO
19	38480001	38530000	2.3	PRR15L
18	25260001	25310000	2.3	TRNAL-CAG
18	25260001	25310000	2.3	TRNAL-CAG
18	25260001	25310000	2.3	PLLP
17	17460001	17510000	2.3	LOC107133280
15	80680001	80730000	2.3	LOC112441590
15	80680001	80730000	2.3	SLC43A3
15	80680001	80730000	2.3	RTN4RL2
15	40800001	40850000	2.3	USP47
14	23820001	23870000	2.3	IMPAD1
13	53200001	53250000	2.3	SIRPA
12	50740001	50790000	2.3	MIR2285AB
12	50740001	50790000	2.3	LMO7
12	50720001	50770000	2.3	LMO7
8	110700001	110750000	2.29	GSN
8	110700001	110750000	2.29	STOM
7	99400001	99450000	2.29	LOC112447497
6	117740001	117790000	2.29	PIGG
5	68700001	68750000	2.29	APPL2
4	60980001	61030000	2.29	EEPD1
28	3240001	3290000	2.29	LOC614741
27	36860001	36910000	2.29	KAT6A
2	127020001	127070000	2.29	SLC30A2
2	127020001	127070000	2.29	TRIM63
2	127020001	127070000	2.29	EXTL1
2	120020001	120070000	2.29	LOC516378
2	120020001	120070000	2.29	LOC101906254
2	120020001	120070000	2.29	LOC528262
20	31780001	31830000	2.29	CCDC152
20	31780001	31830000	2.29	LOC112443004
19	41060001	41110000	2.29	TRNAC-GCA
19	41060001	41110000	2.29	KRT20
17	68480001	68530000	2.29	EMID1
16	44180001	44230000	2.29	LOC104974443
16	44180001	44230000	2.29	SPSB1
1	57660001	57710000	2.29	GTPBP8
1	57660001	57710000	2.29	CD200R1L
14	8220001	8270000	2.29	TG
14	23340001	23390000	2.29	CHCHD7
14	23340001	23390000	2.29	PLAG1
13	12380001	12430000	2.29	LOC101907256
13	12380001	12430000	2.29	UPF2
13	11560001	11610000	2.29	CCDC3
11	9200001	9250000	2.29	TGFBRAP1
11	9200001	9250000	2.29	GPR45
11	61380001	61430000	2.29	EHBP1
1	127060001	127110000	2.29	ATP1B3
9	96580001	96630000	2.28	PLG
9	43740001	43790000	2.28	ATG5
9	43740001	43790000	2.28	LOC112448048
8	61680001	61730000	2.28	TOMM5
8	110760001	110810000	2.28	LOC101906903
8	110760001	110810000	2.28	STOM
7	99320001	99370000	2.28	LOC112447497
7	15620001	15670000	2.28	ANGPTL8
7	15620001	15670000	2.28	KANK2
7	15620001	15670000	2.28	DOCK6
6	95180001	95230000	2.28	CFAP299
6	101220001	101270000	2.28	TRNAC-GCA
6	101220001	101270000	2.28	MAPK10
5	113400001	113450000	2.28	TRNAG-CCC
5	113400001	113450000	2.28	SERHL2
5	113400001	113450000	2.28	RRP7A
5	113400001	113450000	2.28	POLDIP3
5	113260001	113310000	2.28	LOC104972595
5	113260001	113310000	2.28	TCF20
3	63100001	63150000	2.28	ADGRL2
3	14680001	14730000	2.28	MEX3A
3	14680001	14730000	2.28	RAB25
3	14680001	14730000	2.28	LAMTOR2
3	14680001	14730000	2.28	UBQLN4
29	49700001	49750000	2.28	CTSD
29	49700001	49750000	2.28	IFITM10
29	12580001	12630000	2.28	RAB30
23	31660001	31710000	2.28	TRNAW-CCA
23	31660001	31710000	2.28	TRNAM-CAU
23	31660001	31710000	2.28	TRNAR-ACG
23	31660001	31710000	2.28	TRNAS-AGA
23	31660001	31710000	2.28	TRNAR-UCG
23	31660001	31710000	2.28	TRNAW-CCA
23	31660001	31710000	2.28	TRNAM-CAU
23	31660001	31710000	2.28	TRNAS-UGA
23	31660001	31710000	2.28	TRNAQ-UUG
23	31660001	31710000	2.28	TRNAQ-UUG
23	31660001	31710000	2.28	LOC521580
23	31660001	31710000	2.28	TRNAS-GCU
23	31660001	31710000	2.28	TRNAR-UCG
23	31660001	31710000	2.28	TRNAM-CAU
23	31660001	31710000	2.28	HIST1H2BM
23	31660001	31710000	2.28	HIST1H2AM
23	31660001	31710000	2.28	LOC107131750
23	31660001	31710000	2.28	TRNAG-GCC
23	31660001	31710000	2.28	LOC527388
22	14820001	14870000	2.28	KLHL40
22	14820001	14870000	2.28	HHATL
22	14820001	14870000	2.28	CCDC13
22	14820001	14870000	2.28	ACKR2
1	82860001	82910000	2.28	LOC112448329
1	82860001	82910000	2.28	EIF4G1
1	82860001	82910000	2.28	PSMD2
1	82860001	82910000	2.28	ECE2
1	72380001	72430000	2.28	XXYLT1
16	52500001	52550000	2.28	KAZN
15	40820001	40870000	2.28	USP47
13	12280001	12330000	2.28	DHTKD1
13	12280001	12330000	2.28	UPF2
11	57280001	57330000	2.28	LOC112448942
10	82440001	82490000	2.28	MAP3K9
10	73000001	73050000	2.28	MNAT1
10	72260001	72310000	2.28	PCNX4
10	72260001	72310000	2.28	LRRC9
9	66880001	66930000	2.27	TRNAY-AUA
9	65380001	65430000	2.27	CYB5R4
7	7040001	7090000	2.27	LOC527062
7	7040001	7090000	2.27	LOC615150
7	45220001	45270000	2.27	LOC112447416
7	45220001	45270000	2.27	FSTL4
7	4080001	4130000	2.27	LOC100271850-MEF2B
7	4080001	4130000	2.27	MEF2B
7	4080001	4130000	2.27	TMEM161A
7	4080001	4130000	2.27	SLC25A42
6	98020001	98070000	2.27	COQ2
29	49980001	50030000	2.27	DUSP8
29	49980001	50030000	2.27	MOB2
26	47320001	47370000	2.27	PTPRE
25	9860001	9910000	2.27	LOC112444320
25	41880001	41930000	2.27	DNAAF5
25	41880001	41930000	2.27	PRKAR1B
21	46720001	46770000	2.27	NKX2-8
2	120040001	120090000	2.27	LOC516378
2	120040001	120090000	2.27	LOC101906254
2	120040001	120090000	2.27	LOC528262
18	20980001	21030000	2.27	TOX3
1	80000001	80050000	2.27	LOC101906451
1	80000001	80050000	2.27	MASP1
17	68460001	68510000	2.27	LOC104974695
17	68460001	68510000	2.27	EMID1
17	68460001	68510000	2.27	KREMEN1
16	42900001	42950000	2.27	CASZ1
15	20440001	20490000	2.27	LOC112441608
15	20440001	20490000	2.27	FDX1
15	20100001	20150000	2.27	TRNAR-CCU
14	15120001	15170000	2.27	WASHC5
14	15120001	15170000	2.27	SQLE
13	61780001	61830000	2.27	KIF3B
13	61780001	61830000	2.27	ASXL1
10	61040001	61090000	2.27	COPS2
10	61040001	61090000	2.27	GALK2
10	60640001	60690000	2.27	LOC112448490
10	60640001	60690000	2.27	DTWD1
8	85480001	85530000	2.26	ZNF169
5	32060001	32110000	2.26	LOC101902265
5	32060001	32110000	2.26	LOC104972407
5	32060001	32110000	2.26	CCDC184
5	32060001	32110000	2.26	LOC101905376
5	32060001	32110000	2.26	OR10AD1
28	1600001	1650000	2.26	URB2
27	34980001	35030000	2.26	IDO1
27	34980001	35030000	2.26	LOC101905820
25	15620001	15670000	2.26	XYLT1
24	45160001	45210000	2.26	SLC14A2
24	43620001	43670000	2.26	LOC101902809
21	6560001	6610000	2.26	ADAMTS17
2	127060001	127110000	2.26	EXTL1
2	127060001	127110000	2.26	PAFAH2
2	110840001	110890000	2.26	LOC538702
2	110840001	110890000	2.26	MOGAT1
20	38160001	38210000	2.26	UGT3A2
20	38160001	38210000	2.26	LOC525484
19	58680001	58730000	2.26	LOC112442732
19	58680001	58730000	2.26	LOC101907523
1	74500001	74550000	2.26	MB21D2
1	58780001	58830000	2.26	DRD3
1	56800001	56850000	2.26	TMPRSS7
15	5900001	5950000	2.26	LOC100848277
15	5900001	5950000	2.26	MMP8
15	5900001	5950000	2.26	LOC100336562
12	66880001	66930000	2.26	GPC5
9	96560001	96610000	2.25	SLC22A3
9	96560001	96610000	2.25	PLG
8	106260001	106310000	2.25	ASTN2
7	99780001	99830000	2.25	FAM174A
7	4840001	4890000	2.25	LOC112447579
7	4840001	4890000	2.25	LSM4
7	4840001	4890000	2.25	PGPEP1
6	12440001	12490000	2.25	ANK2
4	32120001	32170000	2.25	TRA2A
3	9500001	9550000	2.25	LOC101902959
3	9500001	9550000	2.25	ATP1A4
3	9500001	9550000	2.25	ATP1A2
3	42360001	42410000	2.25	SLC30A7
28	8260001	8310000	2.25	TRNAG-CCC
28	8260001	8310000	2.25	GNG4
27	37020001	37070000	2.25	AP3M2
27	37020001	37070000	2.25	PLAT
2	65080001	65130000	2.25	GPR39
26	42460001	42510000	2.25	LOC100295703
26	42460001	42510000	2.25	DMBT1
26	20620001	20670000	2.25	ENTPD7
26	20620001	20670000	2.25	COX15
21	46760001	46810000	2.25	NKX2-8
2	130920001	130970000	2.25	HSPG2
20	40200001	40250000	2.25	TRNAT-UGU
20	40200001	40250000	2.25	ADAMTS12
19	42380001	42430000	2.25	STAT5A
19	42380001	42430000	2.25	STAT5B
19	42380001	42430000	2.25	STAT3
19	34780001	34830000	2.25	RASD1
19	34780001	34830000	2.25	MED9
19	34780001	34830000	2.25	PEMT
19	34780001	34830000	2.25	LOC112442642
18	43580001	43630000	2.25	LOC112442453
18	43580001	43630000	2.25	TRNAT-AGU
18	43580001	43630000	2.25	WDR88
1	74520001	74570000	2.25	MB21D2
17	14520001	14570000	2.25	TRNAK-UUU
17	14520001	14570000	2.25	GAB1
17	14500001	14550000	2.25	GAB1
16	23420001	23470000	2.25	SLC30A10
15	48120001	48170000	2.25	LOC615276
15	48120001	48170000	2.25	LOC617817
15	48120001	48170000	2.25	LOC508808
15	48120001	48170000	2.25	OR51I2
14	8240001	8290000	2.25	SLA
14	8240001	8290000	2.25	TG
12	31100001	31150000	2.25	MTUS2
10	61160001	61210000	2.25	SECISBP2L
7	96040001	96090000	2.24	CAST
7	6780001	6830000	2.24	LOC112447625
7	6780001	6830000	2.24	AP1M1
7	4860001	4910000	2.24	LSM4
7	4860001	4910000	2.24	LOC101902444
7	4860001	4910000	2.24	PGPEP1
6	19980001	20030000	2.24	TET2
5	75440001	75490000	2.24	TST
5	75440001	75490000	2.24	MPST
5	75440001	75490000	2.24	KCTD17
5	64720001	64770000	2.24	ANO4
4	5980001	6030000	2.24	VWC2
4	28940001	28990000	2.24	MACC1
4	110420001	110470000	2.24	CNTNAP2
4	105140001	105190000	2.24	OR9A4
4	105140001	105190000	2.24	LOC787760
27	37080001	37130000	2.24	IKBKB
26	11960001	12010000	2.24	MIR2895
20	20860001	20910000	2.24	LOC112443062
19	28320001	28370000	2.24	LOC101904013
19	28320001	28370000	2.24	PIK3R5
19	28320001	28370000	2.24	PIK3R6
18	25280001	25330000	2.24	TRNAL-CAG
18	25280001	25330000	2.24	TRNAL-CAG
18	25280001	25330000	2.24	PLLP
15	62900001	62950000	2.24	LOC614914
14	23800001	23850000	2.24	LOC112449660
11	98800001	98850000	2.24	LOC104973485
11	98800001	98850000	2.24	CIZ1
11	98800001	98850000	2.24	DNM1
9	43620001	43670000	2.23	CRYBG1
9	43620001	43670000	2.23	ATG5
7	6680001	6730000	2.23	KLF2
7	41920001	41970000	2.23	OR2M5
7	41920001	41970000	2.23	OR2M4
7	41920001	41970000	2.23	OR2M3
5	56240001	56290000	2.23	LRP1
4	105160001	105210000	2.23	LOC787774
4	105160001	105210000	2.23	LOC787760
27	35100001	35150000	2.23	IDO2
27	15620001	15670000	2.23	ANKRD37
27	15620001	15670000	2.23	LRP2BP
27	15620001	15670000	2.23	UFSP2
27	15620001	15670000	2.23	SNX25
24	31540001	31590000	2.23	ZNF521
23	40500001	40550000	2.23	ATXN1
20	20800001	20850000	2.23	PLK2
20	20800001	20850000	2.23	GAPT
15	40780001	40830000	2.23	USP47
15	20180001	20230000	2.23	ZC3H12C
14	24600001	24650000	2.23	UBXN2B
13	440001	490000	2.23	LOC788089
10	32220001	32270000	2.23	C10H15orf41
9	39240001	39290000	2.22	SLC16A10
9	33400001	33450000	2.22	ROS1
7	96060001	96110000	2.22	CAST
7	87760001	87810000	2.22	TMEM161B
6	93420001	93470000	2.22	LOC112447104
4	32760001	32810000	2.22	LOC101902435
3	14500001	14550000	2.22	GLMP
3	14500001	14550000	2.22	TMEM79
3	14500001	14550000	2.22	CCT3
3	14500001	14550000	2.22	SMG5
3	14500001	14550000	2.22	PAQR6
27	43700001	43750000	2.22	ZNF385D
25	8340001	8390000	2.22	TRNAG-CCC
25	35460001	35510000	2.22	CLDN15
25	35460001	35510000	2.22	ZNHIT1
25	35460001	35510000	2.22	LOC618076
25	35460001	35510000	2.22	FIS1
25	35460001	35510000	2.22	PLOD3
22	46140001	46190000	2.22	CACNA2D3
21	47180001	47230000	2.22	SLC25A21
19	55080001	55130000	2.22	MXRA7
19	55080001	55130000	2.22	ST6GALNAC1
19	28340001	28390000	2.22	PIK3R5
19	28340001	28390000	2.22	PIK3R6
18	43600001	43650000	2.22	LRP3
18	43600001	43650000	2.22	SLC7A10
17	14700001	14750000	2.22	USP38
16	79500001	79550000	2.22	LOC112441881
16	79500001	79550000	2.22	LOC104974554
16	79500001	79550000	2.22	INAVA
16	79500001	79550000	2.22	LOC101905351
16	79500001	79550000	2.22	KIF21B
16	44200001	44250000	2.22	SPSB1
16	44160001	44210000	2.22	LOC104974443
16	44160001	44210000	2.22	SPSB1
15	40760001	40810000	2.22	USP47
13	69800001	69850000	2.22	PLCG1
13	69800001	69850000	2.22	ZHX3
12	29740001	29790000	2.22	LOC112449051
12	22400001	22450000	2.22	LOC112449045

## Sheet: Table S10
Supplementary Table 10. A summary of genes from least two methods in Mengshan.
Symbol	Chromosome	Fst	θπ ratio	XP-EHH
TRNAC-GCA	2	0.289757	0.326994	3.01
TRNAE-CUC	4	0.249418	0.850244	2.7
LOC112448807	11	0.245257	0.445202	3.16
PPP3R1	11	0.245257	0.445202	3.16
LOC112448808	11	0.245257	0.445202	2.93
CNRIP1	11	0.245257	0.329794	2.42
TRNAG-CCC	22	0.23807	0.360746	3.6
LOC112443450	22	0.229761	0.367766	2.67
TIPIN	10	0.220031	0.668819	2.47
TRNAR-UCU	2	0.209541	0.289922	2.38
NTM	29	0.208586	0.320565	3.61
MAP2K1	10	0.200744	0.693817	2.47
TRNAC-ACA	20	0.190575	0.414493	3.17
NUDT5	13	0.187629	0.302171	3.32
SEC61A2	13	0.187629	0.302171	3.32
DHTKD1	13	0.187629	0.302171	3.32
LOC100847607	15	0.186187	0.380915	4.59
RDX	15	0.186187	0.481463	4.64
ROS1	9	0.177146	0.619488	2.64
LOC614741	28	0.176866	0.444013	2.45
GALK2	10	0.176557	0.976596	2.64
TRNAG-UCC	27	0.173763	0.403161	3.1
CNTNAP2	4	0.172788	0.813888	4.08
TRNAY-AUA	12	0.166959	0.30586	2.27
NAALADL2	1	0.206802	0.279512
HK2	11	0.206555	0.606669
CA10	19	0.206078	0.380409
LOC112441991	17	0.205885	0.384032
TRNAL-CAA	7	0.20372	0.289922
FHOD3	24	0.202571	0.369587
NUS1	9	0.198979	0.619355
NEPN	9	0.198979	0.619355
UHRF2	8	0.198535	0.352952
GRIA4	15	0.197585	0.414699
DPYD	3	0.19295	0.526837
LOC101906397	8	0.191343	0.318647
GLDC	8	0.191343	0.318647
RHPN2	18	0.189601	0.34473
GPATCH1	18	0.189601	0.34473
DYSF	11	0.188372	0.35662
LOC101902321	8	0.186544	0.308428
LOC104972332	5	0.186045	0.535482
DAPP1	6	0.184629	0.27133
LOC112448974	11	0.180608	0.606669
POLE4	11	0.180608	0.606669
NCKAP5	2	0.179835	0.339692
TRNAR-CCG	19	0.177977	0.850244
KPNA2	19	0.177977	0.850244
RTN3	29	0.176822	0.498957
ATL3	29	0.176192	0.498957
DLG2	29	0.166236	0.453766
LOC101902389	8	0.165059	0.377831
TRNAE-UUC	22	0.164702	0.554234
TRNAI-UAU	11	0.164392	0.64031
CNTN4	22	0.164147	0.373368
NOL4	24	0.16378	0.357255
LOC787410	8	0.251122		2.37
LOC520402	15	0.249078		4.18
SLC43A3	15	0.249078		4.18
LOC100299192	14	0.235098		2.32
SLC25A21	21	0.222045		2.22
LOC112441590	15	0.222029		3.58
CAPN14	11	0.213075		3.01
EHD3	11	0.212548		2.75
PRG3	15	0.208437		4.07
LOC101902809	24	0.207213		2.26
GALNT13	2	0.202992		2.92
TRNAH-GUG	10	0.199762		2.66
MIR2291	10	0.199762		2.66
SLC28A2	10	0.199762		2.66
SHF	10	0.199762		2.66
CCDC3	13	0.194815		2.29
LOC101904822	7	0.194791		2.51
ADGRE5	7	0.194791		3.06
DDX39A	7	0.193056		3.06
URB2	28	0.192669		2.31
MB21D2	1	0.192251		2.26
NPAT	15	0.191571		3.07
OR9A4	4	0.184526		2.24
GALNT14	11	0.183449		2.9
ASIC2	19	0.179072		3.1
KIAA0825	7	0.177818		2.42
ENOX1	12	0.177639		2.55
CYP8B1	22	0.17641		3.02
ACKR2	22	0.17641		2.95
LOC112443512	22	0.17641		3.02
LOC104976195	28	0.176265		2.33
TBATA	28	0.176265		2.33
ADAMTS14	28	0.176265		2.33
FOXP4	23	0.17069		2.4
PRICKLE2	22	0.170349		2.49
TST	5	0.164829		2.24
MPST	5	0.164829		2.24
SLC16A10	9		1.18965	2.95
LOC101905641	5		1.05762	2.64
LOC101905683	5		1.05762	2.64
COPS2	10		0.960034	2.93
KCNAB1	1		0.951789	2.36
TRNAR-CCU	15		0.90286	2.53
GPC5	12		0.7853	2.26
ZDHHC23	1		0.75908	2.8
GRAMD1C	1		0.75908	2.8
LOC112447737	1		0.732015	2.36
LOC112445930	3		0.716229	4.08
GAB1	17		0.688332	2.31
KANK1	8		0.662498	2.43
ATP10A	21		0.656228	3.39
NKAIN2	9		0.653855	3.01
SLAMF1	3		0.653288	3.59
SLAMF6	3		0.65081	4.27
NCAN	7		0.646093	2.83
TRNAS-GCU	23		0.64031	2.28
FREM3	17		0.639975	2.67
TRNAR-ACG	23		0.613428	2.28
TRNAM-CAU	23		0.613428	2.28
TRNAK-UUU	17		0.610419	2.53
CD48	3		0.595317	3.19
C15H11orf65	15		0.58638	2.63
USP38	17		0.582871	2.22
DPH5	3		0.581913	3.07
LOC104971613	3		0.563487	3.11
TRNAW-CCA	24		0.553987	2.43
LOC112446080	3		0.546281	2.58
SLC30A7	3		0.546281	2.58
RAB30	29		0.542448	2.73
GYPA	17		0.529	3.86
RAPSN	15		0.526238	2.72
CELF1	15		0.526238	2.89
CADM2	1		0.520954	2.94
ARHGAP20	15		0.516138	2.4
CUL5	15		0.486376	3.12
ADGRL2	3		0.479825	2.51
ZC3H12C	15		0.471202	3.31
LOC100299275	7		0.448871	2.56
MGC137030	7		0.448871	2.56
CD84	3		0.447748	4.27
LOC112445929	3		0.447748	4.18
MAPK10	6		0.442861	2.36
LOC112441692	15		0.440307	3.11
ACAT1	15		0.440307	3.11
MKLN1	4		0.43932	3.11
PODXL	4		0.43932	3.11
LOC112449251	13		0.431255	2.74
APPL2	5		0.428081	2.72
LYPD8	7		0.425309	2.49
LOC112447409	7		0.425309	2.49
MTMR3	17		0.42323	2.78
HORMAD2	17		0.419593	3.04
NR2C2AP	7		0.415034	2.83
BORCS8	7		0.415034	2.83
LOC100271850-MEF2B	7		0.415034	2.83
RFXANK	7		0.415034	2.83
GYPB	17		0.414991	3.65
PLCG1	13		0.412217	2.22
LOC112444856	29		0.401562	2.36
PLEK	11		0.398082	2.33
MASP1	1		0.389435	3.44
RTP1	1		0.389435	3.44
TGFBR3	3		0.383512	2.32
LRP2BP	27		0.377471	2.23
SNX25	27		0.377471	2.23
TRNAG-GCC	8		0.368713	2.38
GTPBP8	1		0.365959	2.29
CD200R1L	1		0.365959	2.29
LOC618076	25		0.365771	2.37
PLOD3	25		0.365771	2.37
TTLL11	11		0.364389	3.09
TRNAT-AGU	23		0.362471	2.38
LOC112445982	3		0.35907	3.11
LOC112441608	15		0.355564	2.93
FDX1	15		0.355564	2.93
ASPHD2	17		0.34314	2.82
HPS4	17		0.34314	2.82
SRRD	17		0.34314	2.82
LOC112447579	7		0.336053	2.25
LSM4	7		0.336053	2.25
PGPEP1	7		0.336053	2.25
LOC101902435	4		0.329318	2.35
SNX18	20		0.328107	2.58
TRNAS-AGA	23		0.314039	2.28
TRNAR-UCG	23		0.314039	2.28
TRNAS-UGA	23		0.314039	2.28
TRNAQ-UUG	23		0.314039	2.28
LOC101906053	9		0.313587	3.5
PDE7B	9		0.313587	3.5
MUC6	29		0.310554	3.18
LOC101903030	29		0.310554	2.98
AP2A2	29		0.310554	2.98
LOC521580	23		0.310062	2.28
HIST1H2BM	23		0.310062	2.28
HIST1H2AM	23		0.310062	2.28
LOC107131750	23		0.310062	2.28
LOC527388	23		0.310062	2.28
LOC112447497	7		0.30528	2.33
B3GALNT2	28		0.298791	2.42
AGR3	4		0.298608	3.27
MACC1	4		0.295016	2.58
NUP98	15		0.292727	2.77
TRNAQ-CUG	23		0.289922	2.38
SS18L2	22		0.284199	2.34
SEC22C	22		0.284199	2.34
NKTR	22		0.284199	2.7
POP7	25		0.283649	2.32
LOC112444313	25		0.283649	2.32
GIGYF1	25		0.283649	2.55
GNB2	25		0.283649	2.55
LOC112443062	20		0.282796	2.24
MIRLET7A-1	8		0.273463	2.75
MIRLET7F-1	8		0.273463	2.75
MIRLET7D	8		0.273463	2.75
LOC112447831	8		0.273463	2.75
KIF12	8		0.273278	3.14
MEF2B	7		0.270427	2.83
TRNAL-CAG	23		0.268673	2.3
AMBP	8		0.264954	3.14
ZNF618	8		0.264954	2.97
